# Supplementary material for: Evaluation of Copanlisib in Combination with Eribulin in Triple-negative Breast Cancer Patient-derived Xenograft Models
Source: Cancer Res Commun. 2024 Jun 5;4(6):1430–40. doi: 10.1158/2767-9764.CRC-24-0047 (PMC11152037; doi:10.1158/2767-9764.CRC-24-0047)
Supplement: Supplementary Table S6 — Statistical Analysis Comparing Changes in the Levels of Proteins by RPPA Among Different Treatment Groups for 8 PDX Models [file crc-24-0047-s10.xlsx]

## Sheet: Suppl Table S6
Suppl Table S6 Statistical Analysis Comparing Changes in the Levels of Proteins by RPPA Among Different Treatment Groups for 8 PDX Models
Protein	EstimatedCoef_Vehicle	EstimatedCoef_Eribulin	EstimatedCoef_Copanlisib	EstimatedCoef_Copanlisib+Eribulin	EstimatedCoef:Eribulin-Vehicle	EstimatedCoef:Copanlisib-Vehicle	EstimatedCoef:Copanlisib+Eribulin-Vehicle	EstimatedCoef:Copanlisib-Eribulin	EstimatedCoef:Copanlisib+Eribulin-Eribulin	EstimatedCoef:Copanlisib+Eribulin-Copanlisib	T-statistic:Eribulin-Vehicle	T-statistic:Copanlisib-Vehicle	T-statistic:Copanlisib+Eribulin-Vehicle	T-statistic:Copanlisib-Eribulin	T-statistic:Copanlisib+Eribulin-Eribulin	T-statistic:Copanlisib+Eribulin-Copanlisib	T test Pvalue:Eribulin-Vehicle	T test Pvalue:Copanlisib-Vehicle	T test Pvalue:Copanlisib+Eribulin-Vehicle	T test Pvalue:Copanlisib-Eribulin	T test Pvalue:Copanlisib+Eribulin-Eribulin	T test Pvalue:Copanlisib+Eribulin-Copanlisib	F test statistic	F test P value	Adjusted F test P value	Gene.Name	FDRcorrected T test Pvalue:Eribulin-Vehicle	FDRcorrected T test Pvalue:Copanlisib-Vehicle	FDRcorrected T test Pvalue:Copanlisib+Eribulin-Vehicle	FDRcorrected T test Pvalue:Copanlisib-Eribulin	FDRcorrected T test Pvalue:Copanlisib+Eribulin-Eribulin	FDRcorrected T test Pvalue:Copanlisib+Eribulin-Copanlisib
14-3-3-beta	-0.0325311	0.0455913	-0.029155	-0.0927936	0.0781224	0.00337613	-0.0602625	-0.0747462	-0.138385	-0.0636386	1.41587	0.0684106	-1.09218	-1.35468	-2.42842	-1.15337	0.163357	0.945747	0.280278	0.181946	0.0190155	0.254546	1.97806	0.13001	0.466036	YWHAB	0.425175	0.993541	0.645086	0.826028	0.33484	0.967353
14-3-3-zeta	-0.0432955	-0.0329636	-0.103612	-0.0347938	0.0103318	-0.0603165	0.00850167	-0.0706483	-0.00183015	0.0688181	0.128746	-0.840323	0.10594	-0.880353	-0.0220814	0.857548	0.898104	0.40495	0.916078	0.383114	0.982476	0.395462	0.387539	0.762475	0.94378	YWHAZ	0.975972	0.814186	0.973371	0.966206	0.987674	0.967353
4E-BP1	-0.0611839	-0.0549338	0.0975285	-0.011267	0.00625006	0.158712	0.0499169	0.152462	0.0436669	-0.108795	0.0938731	2.66516	0.74973	2.28992	0.635031	-1.63406	0.925606	0.0104911	0.457126	0.0265259	0.528465	0.108878	2.87276	0.0460212	0.288218	EIF4EBP1	0.975972	0.249163	0.775514	0.419994	0.925423	0.937605
4E-BP1_pS65	-0.0302296	-0.0635189	-0.134441	-0.101383	-0.0332892	-0.104211	-0.0711531	-0.0709221	-0.0378639	0.0330582	-0.355958	-1.24585	-0.760832	-0.758361	-0.392017	0.353488	0.723453	0.21895	0.45053	0.451993	0.696804	0.725292	0.568605	0.638425	0.842366	EIF4EBP1	0.901351	0.67284	0.775514	0.966206	0.965929	0.986571
4E-BP1_pT37_T46	0.0154365	0.138014	-0.157966	0.0735807	0.122577	-0.173402	0.0581441	-0.295979	-0.0644329	0.231547	0.970843	-1.5355	0.460517	-2.34424	-0.494121	1.83391	0.33656	0.131316	0.647253	0.0233111	0.623505	0.0729556	2.09647	0.113249	0.466036	EIF4EBP1	0.633132	0.61605	0.839953	0.385141	0.93157	0.937605
53BP1	-0.0150535	-0.356174	-0.0688227	-0.125773	-0.34112	-0.0537692	-0.11072	0.287351	0.230401	-0.0569503	-3.09412	-0.545278	-1.00428	2.60641	2.02348	-0.516566	0.00330847	0.588121	0.320349	0.0121954	0.0486881	0.607864	3.50097	0.0224582	0.230652	TP53BP1	0.0853346	0.935324	0.683892	0.255784	0.51393	0.986571
A-Raf	-0.0742234	-0.0970179	-0.0637353	-0.135241	-0.0227945	0.0104881	-0.0610175	0.0332826	-0.038223	-0.0715056	-0.249793	0.1285	-0.66866	0.364728	-0.405566	-0.783594	0.803828	0.898297	0.506959	0.716939	0.686888	0.43718	0.22719	0.877011	0.980189	ARAF	0.934112	0.991117	0.801971	0.966206	0.965929	0.975313
ACC_pS79	-0.500441	-0.328423	-0.40567	-0.292244	0.172018	0.0947717	0.208197	-0.077246	0.0361792	0.113425	0.998609	0.615114	1.20864	-0.448434	0.203361	0.658464	0.32306	0.541424	0.232803	0.655886	0.839724	0.513429	0.568952	0.638199	0.842366	ACACA/ACACB	0.620014	0.926553	0.613179	0.966206	0.987674	0.978569
ACC1	-0.431124	-0.213648	-0.343704	-0.139708	0.217476	0.0874202	0.291417	-0.130056	0.0739408	0.203997	1.19669	0.537822	1.60356	-0.715651	0.393951	1.12252	0.237383	0.593219	0.11546	0.477721	0.695386	0.2673	0.988581	0.406262	0.724804	ACACA/ACACB	0.524451	0.938564	0.459306	0.966206	0.965929	0.967353
AceCS1	-0.0474866	-0.147387	-0.0496399	0.0461589	-0.0999	-0.00215333	0.0936455	0.0977466	0.193545	0.0957988	-0.702798	-0.0169367	0.658798	0.687649	1.31836	0.673946	0.485623	0.986558	0.513217	0.495028	0.193725	0.503622	0.579583	0.631301	0.841734	ACSS2	0.768903	0.993541	0.801971	0.966206	0.749206	0.978569
ACLY_pS455	-0.304518	-0.26384	-0.492886	-0.420402	0.0406776	-0.188368	-0.115884	-0.229046	-0.156562	0.0724837	0.497922	-2.57791	-1.41851	-2.80368	-1.85557	0.887252	0.620843	0.0131099	0.162592	0.00730236	0.0697445	0.379428	3.66273	0.0187099	0.219603	ACLY	0.861024	0.276765	0.542311	0.198207	0.586145	0.967353
ACSL1	-0.553238	0.529942	0.386939	0.630067	1.08318	0.940177	1.1833	-0.143003	0.100125	0.243128	3.24262	3.14673	3.54235	-0.428096	0.290217	0.727831	0.00217281	0.00285387	0.000903023	0.670522	0.772917	0.470301	5.79192	0.00185793	0.0543087	ACSL1	0.0853346	0.0998568	0.0490212	0.966206	0.965929	0.978569
ACVRL1	0.182739	0.249495	0.346329	0.14926	0.066756	0.16359	-0.0334784	0.0968344	-0.100234	-0.197069	0.40178	1.10081	-0.201494	0.582811	-0.584117	-1.18608	0.689654	0.276546	0.841175	0.562786	0.561914	0.241506	0.61377	0.609453	0.839103	ACVRL1	0.882803	0.719776	0.926512	0.966206	0.93157	0.967353
Akt	0.0327552	0.102609	0.0452835	0.237225	0.0698542	0.0125283	0.20447	-0.0573259	0.134616	0.191942	0.463159	0.0928721	1.35571	-0.380091	0.864209	1.27264	0.645372	0.926397	0.181622	0.705577	0.39183	0.209358	0.72261	0.543508	0.806565	AKT1/2/3	0.867374	0.993541	0.565709	0.966206	0.831205	0.951617
Akt_pS473	-0.479333	-0.274948	-1.86578	-1.64942	0.204385	-1.38644	-1.17009	-1.59083	-1.37448	0.216353	0.656323	-4.97767	-3.75741	-5.10848	-4.27358	0.694754	0.514793	8.93678e-06	0.00047047	5.7304e-06	9.22735e-05	0.490605	14.6321	7.10721e-07	0.000270074	AKT1/2/3	0.798455	0.00339598	0.0297965	0.00217755	0.0350639	0.978569
Akt_pT308	0.163254	0.12599	-0.381917	-0.405318	-0.0372637	-0.545171	-0.568572	-0.507907	-0.531308	-0.0234005	-0.252897	-4.13662	-3.85871	-3.44701	-3.49132	-0.158812	0.801442	0.000143299	0.000344045	0.00119885	0.0010514	0.874492	9.79345	3.87287e-05	0.00490563	AKT1/2/3	0.934112	0.0176724	0.0297965	0.147568	0.133177	0.998594
Akt1	0.319376	0.221859	0.236249	0.357461	-0.097517	-0.0831269	0.0380852	0.0143901	0.135602	0.121212	-0.804201	-0.766444	0.31408	0.118672	1.08277	0.999609	0.4253	0.447216	0.75484	0.906037	0.284393	0.322581	0.592576	0.622936	0.841734	AKT1	0.724873	0.845483	0.871852	0.975255	0.788828	0.967353
Akt1_pS473	0.161133	0.021695	-0.625328	-0.536074	-0.139438	-0.786461	-0.697207	-0.647023	-0.557769	0.0892539	-0.642981	-4.05461	-3.21499	-2.98358	-2.49033	0.411571	0.523338	0.000186025	0.00235143	0.004494	0.0163265	0.682511	7.55559	0.000313936	0.0298239	AKT1	0.801889	0.0176724	0.0744619	0.155247	0.326529	0.986571
Akt2	-0.024661	0.0334993	-0.0234357	0.119964	0.0581603	0.00122534	0.144625	-0.056935	0.0864647	0.1434	0.582004	0.0137092	1.44725	-0.569742	0.837767	1.43498	0.563325	0.98912	0.154416	0.571546	0.40637	0.157864	0.869677	0.463454	0.769051	AKT2	0.838453	0.993541	0.529897	0.966206	0.831205	0.937605
Akt2_pS474	0.232633	0.0946392	-0.297756	-0.26782	-0.137994	-0.530389	-0.500453	-0.392395	-0.362459	0.029936	-0.888745	-3.81915	-3.22315	-2.52721	-2.26028	0.192802	0.378633	0.000388934	0.00229725	0.0148936	0.0284416	0.847939	6.64061	0.000777958	0.0418454	AKT2	0.685024	0.029559	0.0744619	0.269504	0.415685	0.998594
Ambra1_pS52	0.016623	-0.043952	-0.0397737	-0.00458838	-0.0605749	-0.0563967	-0.0212114	0.00417829	0.0393636	0.0351853	-1.24427	-1.29518	-0.435703	0.0858264	0.782893	0.722742	0.219524	0.201537	0.665032	0.931966	0.437588	0.473393	0.80597	0.496848	0.787429	AMBRA1	0.50557	0.67284	0.845495	0.980582	0.85243	0.978569
AMPK-a2_pS345	-0.126253	-0.14047	-0.189669	-0.177869	-0.0142172	-0.0634159	-0.0516165	-0.0491987	-0.0373993	0.0117994	-0.428017	-2.13452	-1.55394	-1.48115	-1.09017	0.355227	0.670579	0.0380059	0.126857	0.145189	0.281153	0.723997	1.91571	0.139811	0.466036	PRKAA2	0.878309	0.424772	0.472049	0.824029	0.785575	0.986571
AMPKa	-0.0294244	0.00239925	-0.0279808	-0.0533978	0.0318236	0.00144354	-0.0239734	-0.0303801	-0.055797	-0.0254169	0.885487	0.0449073	-0.667056	-0.845321	-1.50324	-0.707222	0.380369	0.96437	0.507974	0.402183	0.139417	0.482895	0.758884	0.522789	0.79464	PRKAA1/2	0.685024	0.993541	0.801971	0.966206	0.678788	0.978569
AMPKa_pT172	-0.0799031	-0.0818574	-0.100438	0.00628265	-0.00195425	-0.020535	0.0861858	-0.0185807	0.08814	0.106721	-0.018718	-0.219902	0.825496	-0.177968	0.817407	1.02218	0.985145	0.826893	0.41323	0.859507	0.41779	0.311889	0.396171	0.756339	0.942824	PRKAA1/2	0.99029	0.990537	0.775514	0.971104	0.831205	0.967353
AR	0.118746	-0.102893	-0.0687904	-0.1544	-0.221639	-0.187537	-0.273147	0.0341026	-0.0515072	-0.0856098	-1.85304	-1.75299	-2.28368	0.285119	-0.416958	-0.715751	0.0701131	0.0860753	0.0269194	0.776796	0.678593	0.47766	2.11333	0.111046	0.463708	AR	0.302749	0.558214	0.243557	0.96755	0.965788	0.978569
ARID1A	-0.247517	-0.481725	-0.274414	-0.398546	-0.234209	-0.026897	-0.151029	0.207312	0.0831797	-0.124132	-1.5709	-0.201699	-1.01299	1.39049	0.540191	-0.832584	0.122866	0.841016	0.316214	0.170881	0.591597	0.409259	1.01344	0.395124	0.719121	ARID1A	0.388815	0.991117	0.683892	0.824029	0.93157	0.967353
ASNS	0.0356876	0.00677724	-0.102439	-0.0377243	-0.0289104	-0.138127	-0.0734119	-0.109216	-0.0445016	0.0647148	-0.195318	-1.04333	-0.495971	-0.737865	-0.291105	0.437213	0.845979	0.302092	0.622209	0.464237	0.772242	0.663944	0.400237	0.753454	0.942824	ASNS	0.96182	0.733408	0.823831	0.966206	0.965929	0.986571
Atg3	-0.34003	-0.283108	-0.320171	-0.320482	0.0569223	0.0198593	0.0195482	-0.0370631	-0.0373742	-0.000311114	0.849743	0.331454	0.291817	-0.553282	-0.540209	-0.00464435	0.399744	0.741764	0.771701	0.582674	0.591584	0.996314	0.245488	0.864128	0.974388	ATG3	0.70754	0.97484	0.885941	0.966206	0.93157	0.998594
Atg4B	0.0229947	-0.0648599	-0.0335951	0.020617	-0.0878546	-0.0565898	-0.00237772	0.0312647	0.0854768	0.0542121	-2.0016	-1.44147	-0.0541719	0.712308	1.88559	1.23512	0.0510755	0.156032	0.957026	0.479769	0.0654932	0.222879	1.96956	0.131305	0.466036	ATG4B	0.278742	0.666203	0.979373	0.966206	0.586145	0.951617
Atg5	-0.0177912	-0.203097	-0.168045	-0.0753127	-0.185306	-0.150253	-0.0575214	0.0350522	0.127784	0.0927319	-2.0607	-1.86813	-0.639672	0.389801	1.37591	1.03123	0.0448477	0.0679389	0.525469	0.698431	0.175323	0.307671	1.95994	0.132786	0.466036	ATG5	0.277079	0.524118	0.806797	0.966206	0.742572	0.967353
Atg7	-0.336313	-0.160598	-0.298871	-0.223507	0.175715	0.0374416	0.112806	-0.138273	-0.0629094	0.075364	1.47217	0.35072	0.945107	-1.15848	-0.51033	0.631414	0.14759	0.727354	0.349402	0.252477	0.612191	0.530806	0.819233	0.489735	0.787429	ATG7	0.412383	0.968369	0.710015	0.905107	0.93157	0.978569
ATM	0.145369	0.0717696	0.142899	0.0662933	-0.0735993	-0.00246973	-0.0790756	0.0711296	-0.00547628	-0.0766059	-0.425224	-0.0159533	-0.456864	0.410955	-0.0306348	-0.442595	0.6726	0.987339	0.649858	0.682959	0.97569	0.660074	0.118071	0.949057	0.98806	ATM	0.878309	0.993541	0.839953	0.966206	0.987674	0.986571
ATM_pS1981	0.0881071	0.0547133	0.113197	0.101996	-0.0333937	0.0250903	0.0138894	0.0584841	0.0472831	-0.0112009	-0.818671	0.687711	0.340508	1.43378	1.12237	-0.274599	0.417075	0.49499	0.73498	0.158206	0.267364	0.784819	0.76431	0.519745	0.793185	ATM	0.720402	0.889216	0.871814	0.824029	0.775559	0.998594
ATP5H	0.260046	0.329354	0.389895	0.43548	0.0693076	0.129849	0.175434	0.0605413	0.106126	0.0455849	0.719262	1.50661	1.82062	0.628287	1.06639	0.473073	0.475514	0.138554	0.074987	0.532835	0.291656	0.638335	1.35781	0.267101	0.649538	ATP5PD	0.759225	0.626794	0.411605	0.966206	0.797333	0.986571
ATR	0.197897	0.148629	0.169002	0.156988	-0.0492685	-0.028895	-0.0409092	0.0203736	0.00835927	-0.0120143	-0.924492	-0.606193	-0.767635	0.382296	0.151875	-0.22544	0.359918	0.547282	0.446515	0.703952	0.87993	0.822607	0.336795	0.798784	0.945399	ATR	0.667165	0.926553	0.775514	0.966206	0.987674	0.998594
ATR_pS428	0.0468327	-0.052222	-0.0419102	0.0205821	-0.0990547	-0.0887429	-0.0262505	0.0103118	0.0728041	0.0624923	-1.36409	-1.36633	-0.361499	0.142004	0.970755	0.860587	0.178988	0.178288	0.719335	0.887679	0.336603	0.393802	0.976023	0.411994	0.724804	ATR	0.453052	0.67284	0.871814	0.975255	0.829718	0.967353
ATRX	-0.446054	-0.328349	-0.301729	-0.224089	0.117705	0.144325	0.221965	0.0266198	0.10426	0.0776401	0.569361	0.780528	1.07369	0.128765	0.48831	0.37556	0.571802	0.438965	0.288405	0.898089	0.627584	0.708921	0.422069	0.738027	0.931729	ATRX	0.838453	0.842457	0.645438	0.975255	0.93157	0.986571
Aurora-A	-0.417126	-0.504399	-0.551833	-0.330827	-0.0872729	-0.134706	0.0862989	-0.0474335	0.173572	0.221005	-0.52638	-0.908371	0.520505	-0.286092	1.01364	1.33298	0.601081	0.368282	0.605137	0.776056	0.315905	0.188918	0.719192	0.545493	0.806565	AURKA	0.847251	0.790663	0.823831	0.96755	0.816625	0.937605
Aurora-ABC_pT288_pT232_pT198	-0.130506	0.218431	-0.155399	0.263451	0.348937	-0.0248922	0.393957	-0.37383	0.0450196	0.418849	3.05043	-0.243294	3.444	-3.26804	0.381067	3.6616	0.00373677	0.808829	0.00120954	0.00201989	0.704858	0.000630384	7.10742	0.000487717	0.0308887	AURKA-C	0.0853346	0.984945	0.0511352	0.147568	0.965929	0.119773
Aurora-B	-0.173837	-0.00943283	-0.113319	-0.111621	0.164404	0.0605187	0.062216	-0.103886	-0.102188	0.00169729	1.99213	0.819876	0.753886	-1.25881	-1.19892	0.0205665	0.0521404	0.416395	0.454651	0.21427	0.236524	0.983678	1.33616	0.273834	0.649538	AURKB	0.278742	0.827278	0.775514	0.848154	0.761449	0.998594
Axl	0.657984	0.510341	0.634253	0.539731	-0.147644	-0.0237307	-0.118253	0.123913	0.0293907	-0.0945223	-0.459681	-0.0826052	-0.368175	0.385797	0.0886006	-0.29429	0.647849	0.934514	0.714384	0.701375	0.929773	0.769822	0.093715	0.963148	0.992089	AXL	0.867374	0.993541	0.871814	0.966206	0.987674	0.998594
b-Actin	0.417406	0.51945	0.564007	0.547739	0.102044	0.146601	0.130333	0.0445569	0.0282891	-0.0162678	1.35767	2.18071	1.73405	0.592818	0.364427	-0.216439	0.181003	0.0342061	0.0894161	0.556124	0.717161	0.829575	1.83294	0.153967	0.495381	ACTB	0.453052	0.410877	0.411605	0.966206	0.965929	0.998594
b-Catenin	-0.0898931	-0.25128	-0.0599062	0.0144333	-0.161387	0.0299869	0.104326	0.191374	0.265714	0.0743395	-1.15446	0.239826	0.746282	1.36896	1.84038	0.531775	0.254106	0.8115	0.459186	0.177469	0.0719834	0.597368	1.20876	0.316831	0.672601	CTNNB1	0.53858	0.984945	0.775514	0.826028	0.586145	0.986571
b-Catenin_pT41_S45	-0.0394826	0.0118389	0.0054689	-0.00156209	0.0513215	0.0449515	0.0379205	-0.00637	-0.013401	-0.007031	1.21738	1.19214	0.899501	-0.151101	-0.307787	-0.16678	0.229491	0.239147	0.372937	0.880538	0.759594	0.868253	0.677772	0.569995	0.816425	CTNNB1	0.521842	0.68793	0.738916	0.975255	0.965929	0.998594
B-Raf	-0.598543	-0.609858	-0.594596	-0.497272	-0.0113153	0.00394686	0.101271	0.0152621	0.112586	0.0973241	-0.0927657	0.0361768	0.830247	0.125123	0.893703	0.797889	0.926481	0.971293	0.410566	0.900956	0.376001	0.428918	0.344359	0.793353	0.945399	BRAF	0.975972	0.993541	0.775514	0.975255	0.830751	0.974794
B-Raf_pS445	-0.418592	-0.454785	-0.406078	-0.294858	-0.0361934	0.0125143	0.123734	0.0487077	0.159927	0.11122	-0.312111	0.120654	1.06701	0.420028	1.33533	0.959096	0.756326	0.904476	0.291376	0.676365	0.188152	0.342382	0.664626	0.577943	0.816425	BRAF	0.9124	0.991117	0.645438	0.966206	0.742572	0.967353
B7-H3	-0.261522	-0.513817	-0.312295	-0.499208	-0.252295	-0.0507735	-0.237686	0.201522	0.0146095	-0.186912	-1.18407	-0.266415	-1.1155	0.945777	0.0663877	-0.877212	0.242296	0.791076	0.270265	0.349063	0.947349	0.3848	0.689014	0.563263	0.816425	CD276	0.526129	0.982382	0.637892	0.966206	0.987674	0.967353
B7-H4	0.1981	0.0439703	0.211265	0.0203967	-0.154129	0.0131651	-0.177703	0.167295	-0.0235736	-0.190868	-1.51009	0.14421	-1.74106	1.63908	-0.22363	-1.87004	0.137664	0.885946	0.0881678	0.107825	0.824007	0.0676667	1.80881	0.158356	0.495381	VTCN1	0.400106	0.991117	0.411605	0.810603	0.978578	0.937605
Bad_pS112	-0.259444	-0.252252	-0.255185	-0.217259	0.0071915	0.00425867	0.0421842	-0.00293283	0.0349927	0.0379256	0.114111	0.0755505	0.669358	-0.0465366	0.537616	0.601784	0.909632	0.940095	0.506518	0.963078	0.59336	0.550189	0.178325	0.91057	0.985978	BAD	0.975972	0.993541	0.801971	0.986441	0.93157	0.978569
Bak	-0.00386706	0.0589862	0.0571209	0.0130351	0.0628532	0.060988	0.0169022	-0.00186529	-0.0459511	-0.0440858	1.16962	1.26887	0.314528	-0.0347106	-0.827938	-0.82038	0.248008	0.210691	0.754502	0.972456	0.411859	0.41611	0.784224	0.508695	0.788996	BAK1	0.532447	0.67284	0.871852	0.989007	0.831205	0.967353
Bax	-0.159273	0.0890904	-0.0220067	0.067386	0.248363	0.137266	0.226659	-0.111097	-0.0217044	0.0893927	3.16816	1.95766	2.89129	-1.41717	-0.268073	1.14031	0.00268616	0.0561772	0.00577662	0.162979	0.789807	0.259894	4.20188	0.0102513	0.160192	BAX	0.0853346	0.524118	0.107625	0.824029	0.965929	0.967353
Bcl-xL	0.166993	0.0603664	0.167969	0.237013	-0.106626	0.000976028	0.0700201	0.107602	0.176646	0.0690441	-1.71788	0.0175811	1.12811	1.73361	2.75562	1.11239	0.0923516	0.986047	0.264956	0.0894952	0.00829006	0.271587	2.58854	0.0639082	0.332673	BCL2L1	0.337439	0.993541	0.637236	0.803739	0.231603	0.967353
Bcl2	0.375165	0.471636	0.58606	0.536686	0.0964714	0.210895	0.161521	0.114423	0.0650495	-0.0493739	0.760477	1.8587	1.27326	0.901991	0.496497	-0.389211	0.45074	0.0692916	0.209142	0.371627	0.621841	0.698865	1.25529	0.300436	0.649538	BCL2	0.73197	0.524118	0.590412	0.966206	0.93157	0.986571
BCL2A1	-0.0573389	-0.0149685	-0.00385112	-0.0196043	0.0423704	0.0534878	0.0377346	0.0111174	-0.00463579	-0.0157532	0.430641	0.607803	0.383525	0.112994	-0.0456208	-0.160111	0.668683	0.546222	0.703047	0.910513	0.963804	0.873475	0.135271	0.938521	0.985978	BCL2A1	0.878309	0.926553	0.864589	0.975255	0.987674	0.998594
Beclin	0.119013	0.0569163	0.000883364	0.0692246	-0.0620967	-0.11813	-0.0497885	-0.0560329	0.0123082	0.0683412	-0.971394	-2.06605	-0.778854	-0.876537	0.186427	1.06908	0.336288	0.0443184	0.439941	0.385163	0.852906	0.290454	1.43593	0.244107	0.624913	BECN1	0.633132	0.467805	0.775514	0.966206	0.987674	0.967353
Bid	0.0635117	-0.103106	-0.0366844	-0.0357489	-0.166617	-0.100196	-0.0992606	0.0664212	0.0673567	0.000935483	-2.61052	-1.75514	-1.55519	1.04067	1.02182	0.0146569	0.0120683	0.0857031	0.12656	0.303313	0.31206	0.988367	2.42777	0.0770135	0.367943	BID	0.175076	0.558214	0.472049	0.966206	0.812211	0.998594
Bim	0.40925	0.470591	0.563208	0.389472	0.0613411	0.153957	-0.019778	0.0926161	-0.0811191	-0.173735	0.471886	1.32416	-0.152149	0.712479	-0.604219	-1.33651	0.639175	0.191806	0.879716	0.479665	0.548582	0.187768	0.822969	0.487746	0.787429	BCL2L11	0.867374	0.67284	0.952888	0.966206	0.93157	0.937605
BMK1-Erk5_pT218_Y220	-0.00690784	-0.00758314	-0.0345049	0.0142209	-0.000675306	-0.027597	0.0211288	-0.0269217	0.0218041	0.0487258	-0.0157327	-0.71882	0.49224	-0.6272	0.491842	1.13517	0.987514	0.475784	0.624824	0.533541	0.625103	0.262016	0.448675	0.719396	0.91735	MAPK7	0.99029	0.860942	0.82384	0.966206	0.93157	0.967353
BRD4	-0.759775	-1.13734	-0.889167	-1.08848	-0.377569	-0.129392	-0.328707	0.248177	0.0488615	-0.199316	-2.85021	-1.09205	-2.48136	1.87345	0.357136	-1.5046	0.00645087	0.280337	0.0166934	0.0671848	0.722577	0.139067	3.40323	0.0250891	0.234352	BRD4	0.122566	0.719785	0.204629	0.671848	0.965929	0.937605
c-Abl	-0.156637	-0.151071	-0.173491	-0.252719	0.00556606	-0.0168543	-0.0960813	-0.0224204	-0.101647	-0.0792271	0.112417	-0.380583	-1.94054	-0.452821	-1.98777	-1.60014	0.910968	0.705215	0.0582808	0.652746	0.0526368	0.11622	1.71118	0.177412	0.53084	ABL1	0.975972	0.968272	0.373215	0.966206	0.540594	0.937605
c-Abl_pY412	0.333334	0.32386	0.287723	0.296383	-0.00947452	-0.0456115	-0.0369513	-0.036137	-0.0274768	0.00866025	-0.136876	-0.736716	-0.533826	-0.522063	-0.384345	0.125113	0.891709	0.46493	0.595959	0.60406	0.702443	0.900964	0.230179	0.874916	0.980189	ABL1	0.975972	0.84939	0.823507	0.966206	0.965929	0.998594
c-IAP2	0.0799435	0.071022	0.104916	0.0235035	-0.00892152	0.0249729	-0.05644	0.0338944	-0.0475185	-0.0814129	-0.200893	0.62871	-1.27091	0.763228	-1.03604	-1.83324	0.841643	0.53256	0.20997	0.449113	0.305447	0.0730569	1.13607	0.344126	0.675699	BIRC3	0.96182	0.919877	0.590412	0.966206	0.810231	0.937605
c-Jun_pS73	-0.0895118	0.319948	-0.173506	0.181126	0.409459	-0.0839939	0.270638	-0.493453	-0.138822	0.354632	2.37658	-0.545061	1.57084	-2.8641	-0.780162	2.05835	0.0215669	0.58827	0.122879	0.00621511	0.439178	0.0450822	3.37515	0.0259021	0.234352	JUN	0.240584	0.935324	0.471659	0.181673	0.85243	0.937605
c-Kit	0.151255	-0.0908106	0.0131504	-0.0477489	-0.242066	-0.138105	-0.199004	0.103961	0.0430617	-0.0608993	-2.03943	-1.30089	-1.67663	0.875883	0.351279	-0.513083	0.0470087	0.199592	0.100205	0.385515	0.726937	0.610279	1.62326	0.196501	0.54504	KIT	0.277079	0.67284	0.432704	0.966206	0.965929	0.986571
c-Met_pY1234_Y1235	0.320568	0.288461	0.25299	0.287144	-0.0321066	-0.0675779	-0.0334235	-0.0354713	-0.00131691	0.0341544	-0.679338	-1.59864	-0.707202	-0.750532	-0.0269796	0.722667	0.500231	0.116552	0.482907	0.456648	0.978589	0.473439	0.852422	0.472306	0.775846	MET	0.781567	0.615378	0.797846	0.966206	0.987674	0.978569
c-Myc	0.0451643	-0.0428044	-0.0750495	-0.0511725	-0.0879688	-0.120214	-0.0963368	-0.0322451	-0.00836805	0.023877	-1.19969	-1.83295	-1.31381	-0.439749	-0.110497	0.325628	0.236227	0.0731007	0.195238	0.662119	0.912482	0.74614	1.24335	0.304566	0.650197	MYC	0.524451	0.524118	0.587615	0.966206	0.987674	0.994854
C-Raf	-0.228425	-0.279608	-0.306826	-0.291199	-0.0511828	-0.0784005	-0.0627737	-0.0272176	-0.0115909	0.0156267	-1.24813	-2.13751	-1.53078	-0.663719	-0.273675	0.381069	0.218121	0.037749	0.132478	0.510089	0.785524	0.704857	1.66542	0.187109	0.538647	RAF1	0.505402	0.424772	0.484054	0.966206	0.965929	0.986571
C-Raf_pS338	0.037134	-0.0413967	-0.0313949	-0.0215253	-0.0785306	-0.0685289	-0.0586592	0.0100018	0.0198714	0.00986962	-1.89857	-1.85232	-1.41816	0.241805	0.465159	0.23861	0.0637243	0.070219	0.162693	0.809975	0.64395	0.812438	1.64636	0.191298	0.540908	RAF1	0.301388	0.524118	0.542311	0.968248	0.94608	0.998594
CA9	0.0139186	-0.0449273	0.0347154	-0.0639806	-0.0588459	0.0207968	-0.0778992	0.0796427	-0.0190533	-0.098696	-0.261815	0.10345	-0.346587	0.354344	-0.0820795	-0.439115	0.794599	0.918043	0.730437	0.724654	0.93493	0.662575	0.0825792	0.969197	0.992089	CA9	0.92907	0.993541	0.871814	0.966206	0.987674	0.986571
Calnexin	-0.198076	-0.254876	-0.310813	-0.375169	-0.0568007	-0.112737	-0.177093	-0.0559362	-0.120292	-0.0643562	-0.564503	-1.25266	-1.76001	-0.555912	-1.15754	-0.639593	0.575076	0.21648	0.0848651	0.580888	0.252856	0.52552	1.19623	0.321387	0.674249	CANX	0.838453	0.67284	0.411605	0.966206	0.761449	0.978569
Caspase-3-cleaved	-0.0622542	0.0374315	0.0629106	0.0616459	0.0996857	0.125165	0.1239	0.0254791	0.0242144	-0.0012647	1.31252	1.84251	1.63134	0.335472	0.308696	-0.0166517	0.195672	0.0716669	0.109453	0.738751	0.758907	0.986784	1.42576	0.246989	0.625659	CASP3	0.476145	0.524118	0.457059	0.96755	0.965929	0.998594
Caspase-7-cleaved-	-0.191776	0.0715644	-0.00689266	0.266689	0.26334	0.184883	0.458465	-0.078457	0.195125	0.273582	1.81378	1.4237	3.15772	-0.54038	1.30126	1.88432	0.0760513	0.161089	0.00276669	0.591468	0.199465	0.0656688	3.37693	0.0258495	0.234352	CASP7	0.307441	0.66656	0.0808726	0.966206	0.749206	0.937605
Caveolin-1	-0.570312	-0.218072	0.0155292	-0.452911	0.352241	0.585842	0.117402	0.233601	-0.234839	-0.46844	0.989192	1.8394	0.329698	0.656018	-0.638553	-1.31551	0.327597	0.0721303	0.743083	0.514988	0.52619	0.194672	1.28035	0.291941	0.649538	CAV1	0.622434	0.524118	0.871814	0.966206	0.925423	0.948402
CD134	0.131606	0.151423	0.243358	0.243653	0.0198166	0.111752	0.112047	0.0919354	0.0922304	0.000295021	0.299412	1.88777	1.69293	1.38906	1.34927	0.00445751	0.765936	0.0651926	0.0970381	0.171311	0.183666	0.996462	1.80917	0.158289	0.495381	TNFRSF4	0.9124	0.524118	0.423845	0.824029	0.742572	0.998594
CD20	0.0643924	-0.0570936	0.136225	0.0893892	-0.121486	0.0718324	0.0249968	0.193318	0.146483	-0.0468356	-1.60071	1.05819	0.32936	2.54718	1.86878	-0.61711	0.116093	0.295339	0.743336	0.0141663	0.0678458	0.540118	2.30592	0.0887349	0.406256	MS4A1	0.380303	0.733408	0.871814	0.26916	0.586145	0.978569
CD26	-0.240871	-0.197284	-0.18415	-0.177853	0.0435865	0.0567207	0.0630174	0.0131342	0.0194309	0.00629668	0.695785	1.01232	1.00597	0.209665	0.300331	0.100516	0.489964	0.316528	0.319545	0.834829	0.765239	0.920359	0.470744	0.704103	0.902979	DPP4	0.772558	0.742473	0.683892	0.970071	0.965929	0.998594
CD38	0.0358832	0.118992	0.115636	0.0596018	0.0831088	0.0797524	0.0237186	-0.00335639	-0.0593902	-0.0560338	1.44216	1.54726	0.411581	-0.0582421	-0.99785	-0.972333	0.15584	0.128458	0.682504	0.953801	0.323424	0.335826	1.1644	0.333237	0.675699	CD38	0.41556	0.61605	0.85313	0.981303	0.826507	0.967353
CD4	0.180329	0.167388	0.277657	0.215535	-0.0129406	0.0973287	0.0352068	0.110269	0.0481473	-0.0621219	-0.144554	1.21555	0.393281	1.23178	0.520757	-0.69394	0.885676	0.230182	0.695877	0.224115	0.604963	0.49111	0.692772	0.561027	0.816425	CD4	0.975528	0.67284	0.861346	0.855835	0.93157	0.978569
CD44	-0.300383	-0.114236	-0.219315	-0.367579	0.186147	0.0810684	-0.0671956	-0.105078	-0.253342	-0.148264	1.17317	0.571231	-0.423493	-0.662245	-1.54596	-0.934418	0.246595	0.570544	0.673853	0.511025	0.128771	0.354829	0.914341	0.441198	0.755203	CD44	0.532422	0.935324	0.84825	0.966206	0.678788	0.967353
cdc2_pY15	0.0327464	-0.0500452	-0.028764	-0.0263433	-0.0827916	-0.0615104	-0.0590896	0.0212812	0.0237019	0.00242075	-1.22936	-1.02117	-0.877414	0.316002	0.340771	0.0359453	0.22501	0.312364	0.384692	0.75339	0.734783	0.971477	0.608839	0.612572	0.840352	CDK1	0.515084	0.742473	0.749656	0.96755	0.965929	0.998594
cdc25C	-0.0795556	-0.443899	-0.230455	-0.288842	-0.364343	-0.150899	-0.209286	0.213444	0.155057	-0.0583869	-3.6581	-1.6939	-2.10129	2.14303	1.50738	-0.586221	0.000637123	0.0968532	0.0409635	0.0372789	0.138357	0.560511	4.52856	0.00715851	0.157711	CDC25C	0.0807023	0.584194	0.288262	0.505928	0.678788	0.978569
Cdc42	-0.0288223	0.0881332	0.0462335	0.107093	0.116955	0.0750558	0.135915	-0.0418997	0.01896	0.0608597	2.03614	1.46092	2.36622	-0.729453	0.319603	1.05954	0.0473515	0.150643	0.0221126	0.469318	0.750675	0.29473	2.24285	0.095494	0.42195	CDC42/RAC1	0.277079	0.657979	0.233411	0.966206	0.965929	0.967353
Cdc6	0.0761572	0.016532	-0.0622789	-0.0880127	-0.0596253	-0.138436	-0.16417	-0.0788109	-0.104545	-0.0257338	-0.309206	-0.802642	-0.851356	-0.408699	-0.524934	-0.133451	0.758521	0.426192	0.398857	0.684603	0.602078	0.894402	0.337213	0.798483	0.945399	CDC6	0.9124	0.827278	0.770122	0.966206	0.93157	0.998594
CDK1_pT14	-0.62382	-0.906617	-0.726693	-0.725219	-0.282796	-0.102873	-0.101399	0.179924	0.181398	0.00147408	-1.47252	-0.598882	-0.527981	0.93686	0.914543	0.00767549	0.147497	0.552106	0.599978	0.353584	0.365065	0.993908	0.733625	0.537149	0.805679	CDK1/2/3	0.412383	0.926553	0.823831	0.966206	0.830751	0.998594
CDKN2A	-3.3946	-3.36734	-3.28113	-3.19565	0.0272544	0.113466	0.198948	0.0862121	0.171693	0.0854812	0.0894252	0.416241	0.652772	0.282872	0.545458	0.280474	0.929121	0.679114	0.51706	0.778508	0.587999	0.780335	0.178306	0.910583	0.985978	CDKN2A	0.975972	0.968272	0.801971	0.96755	0.93157	0.998594
CDT1	0.0504826	0.129615	0.0485536	0.012362	0.0791324	-0.00192904	-0.0381206	-0.0810615	-0.117253	-0.0361916	1.66219	-0.0453024	-0.800729	-1.70271	-2.38471	-0.760209	0.103082	0.964057	0.427288	0.0951796	0.0211478	0.450898	2.02341	0.123316	0.466036	CDT1	0.360529	0.993541	0.775514	0.803739	0.33484	0.978569
CHD1L	-0.0980518	-0.112753	-0.0815548	-0.0940663	-0.0147014	0.016497	0.00398557	0.0311984	0.018687	-0.0125114	-0.167792	0.21051	0.0454886	0.356077	0.206508	-0.142797	0.867462	0.834173	0.963909	0.723364	0.83728	0.887056	0.0440593	0.987551	0.992777	CHD1L	0.969516	0.991108	0.979373	0.966206	0.987674	0.998594
Chk1_pS296	-0.136585	0.18291	0.0403666	0.169037	0.319495	0.176951	0.305622	-0.142544	-0.0138733	0.12867	2.24586	1.39068	2.14834	-1.002	-0.0944246	0.904474	0.0294176	0.170824	0.0368322	0.321439	0.92517	0.370323	2.19835	0.100573	0.434291	CHEK1	0.244113	0.67284	0.279924	0.966206	0.987674	0.967353
Chk1_pS345	-0.00368785	-0.0679551	-0.0522141	0.0579073	-0.0642672	-0.0485262	0.0615952	0.015741	0.125862	0.110121	-1.45391	-1.22738	1.39347	0.356108	2.75696	2.49127	0.152566	0.225745	0.169986	0.723341	0.0082609	0.0162885	3.20392	0.0314795	0.252726	CHEK1	0.413719	0.67284	0.556849	0.966206	0.231603	0.937605
Chk2_pT68	-0.0743975	-0.0723847	-0.102224	-0.0760591	0.00201271	-0.0278262	-0.00166168	-0.0298389	-0.00367439	0.0261645	0.0422883	-0.653655	-0.0349129	-0.626935	-0.0747498	0.549734	0.966447	0.516496	0.972296	0.533713	0.940729	0.585085	0.199048	0.89652	0.985978	CHEK2	0.99029	0.904463	0.98264	0.966206	0.987674	0.986571
CIITA	-0.0950371	-0.00210756	-0.0898934	-0.158749	0.0929296	0.00514374	-0.0637119	-0.0877858	-0.156642	-0.0688557	2.0228	0.125179	-1.38682	-1.91083	-3.30135	-1.49878	0.0487609	0.900912	0.171992	0.0620906	0.00183492	0.140568	3.68109	0.0183272	0.219603	CIITA	0.277079	0.991117	0.557943	0.671848	0.174317	0.937605
Claudin-7	0.977588	0.631396	0.73328	0.732629	-0.346192	-0.244307	-0.244959	0.101885	0.101233	-0.000651351	-0.941797	-0.743073	-0.666397	0.277172	0.266655	-0.00177196	0.351077	0.461108	0.508391	0.782855	0.790893	0.998594	0.346867	0.791554	0.945399	CLDN7	0.657188	0.847055	0.801971	0.96755	0.965929	0.998594
COG3	0.354078	0.348925	0.335258	0.371585	-0.00515384	-0.0188202	0.0175067	-0.0136663	0.0226605	0.0363269	-0.0927774	-0.378783	0.315149	-0.246016	0.394973	0.653942	0.926472	0.706542	0.754033	0.806733	0.694636	0.516312	0.149031	0.929806	0.985978	COG3	0.975972	0.968272	0.871852	0.968248	0.965929	0.978569
Collagen-VI	0.0276113	0.236694	0.285658	0.157234	0.209082	0.258047	0.129623	0.0489645	-0.0794591	-0.128424	2.27718	3.1422	1.41177	0.533288	-0.837933	-1.3987	0.0273346	0.00289059	0.164556	0.596329	0.406278	0.168418	3.64576	0.0190708	0.219603	COL6A1	0.244113	0.0998568	0.543751	0.966206	0.831205	0.937605
Connexin-43	-0.23417	-0.00708269	-0.175316	-0.0420045	0.227087	0.058854	0.192165	-0.168233	-0.0349218	0.133311	0.897553	0.260075	0.759527	-0.664935	-0.133644	0.526908	0.373965	0.795933	0.451302	0.509318	0.89425	0.600717	0.345545	0.792502	0.945399	GJA1	0.683205	0.984945	0.775514	0.966206	0.987674	0.986571
Coup-TFII	-0.0164122	0.0811525	-0.00148629	-0.142946	0.0975647	0.0149259	-0.126534	-0.0826388	-0.224098	-0.14146	0.821401	0.140494	-1.06529	-0.695739	-1.82678	-1.19095	0.415534	0.888865	0.292146	0.489993	0.0740394	0.239607	1.1403	0.342479	0.675699	NR2F2	0.720402	0.991117	0.645438	0.966206	0.586145	0.967353
Cox-IV	0.144185	-0.157497	-0.0315124	-0.145145	-0.301682	-0.175698	-0.28933	0.125984	0.0123519	-0.113632	-2.38345	-1.55195	-2.28586	0.995341	0.0944875	-0.897755	0.0212123	0.127333	0.026781	0.324629	0.925121	0.373858	2.48806	0.0718061	0.35903	COX4I1	0.240584	0.61605	0.243557	0.966206	0.987674	0.967353
Cox2	0.0977441	-0.143041	-0.117586	-0.258865	-0.240785	-0.21533	-0.356609	0.0254542	-0.115825	-0.141279	-1.9449	-1.9446	-2.88046	0.205603	-0.90585	-1.14116	0.0577384	0.0577763	0.00594772	0.837983	0.369601	0.259541	3.0221	0.0387618	0.272768	PTGS2	0.289851	0.524118	0.107625	0.970071	0.830751	0.967353
Creb	0.0646918	0.128347	0.128428	0.147012	0.0636556	0.0637361	0.0823203	8.05327e-05	0.0186647	0.0185841	1.61023	1.80257	2.08237	0.00203715	0.457148	0.470103	0.113995	0.0778224	0.0427362	0.998383	0.649655	0.640439	1.82896	0.154682	0.495381	CREB1	0.380303	0.537682	0.295268	0.999325	0.94608	0.986571
CREB_pS133	-0.536795	-0.694943	-0.679965	-0.672863	-0.158148	-0.143169	-0.136067	0.0149783	0.0220804	0.00710209	-1.12167	-1.13529	-0.965065	0.106234	0.151633	0.0503719	0.267658	0.261967	0.339415	0.915845	0.88012	0.960038	0.616619	0.607657	0.839103	CREB1	0.549785	0.706009	0.710015	0.975255	0.987674	0.998594
CSK	-0.489577	-0.294999	-0.37648	-0.305166	0.194578	0.113097	0.184411	-0.0814812	-0.010167	0.0713142	1.63927	1.06528	1.55362	-0.686459	-0.082935	0.600804	0.107784	0.292151	0.126934	0.495771	0.934253	0.550835	1.16462	0.333153	0.675699	CSK	0.368991	0.730379	0.472049	0.966206	0.987674	0.978569
CtIP	0.165981	0.0878275	0.114248	-0.00732266	-0.0781539	-0.0517337	-0.173304	0.0264202	-0.0951502	-0.12157	-1.15197	-0.852548	-2.55446	0.389426	-1.35795	-1.79192	0.255117	0.398202	0.0139094	0.698707	0.180914	0.0795374	2.21109	0.0990914	0.432813	RBBP8	0.53858	0.814186	0.188404	0.966206	0.742572	0.937605
Cyclin-B1	-0.893764	-0.897413	-0.960825	-0.54607	-0.00364854	-0.067061	0.347694	-0.0634124	0.351343	0.414755	-0.018213	-0.374272	1.73564	-0.316546	1.69816	2.0704	0.985545	0.709873	0.0891315	0.752979	0.0960404	0.0438918	1.66599	0.186985	0.538647	CCNB1	0.99029	0.968272	0.411605	0.96755	0.664257	0.937605
Cyclin-D1	0.130827	0.193085	0.16984	0.0921587	0.0622583	0.039013	-0.0386682	-0.0232454	-0.100927	-0.0776812	1.0657	0.746622	-0.661898	-0.397899	-1.67274	-1.3297	0.291964	0.458983	0.511245	0.692493	0.100974	0.189988	1.12939	0.34674	0.675699	CCND1	0.583928	0.847055	0.801971	0.966206	0.664257	0.937605
Cyclin-E1	-0.0851083	-0.0140449	-0.0599522	0.0165957	0.0710633	0.0251561	0.101704	-0.0459072	0.0306406	0.0765478	1.29338	0.511892	1.85105	-0.835528	0.539962	1.3932	0.202154	0.611106	0.0704052	0.407617	0.591754	0.170066	1.31229	0.281443	0.649538	CCNE1	0.476145	0.944819	0.399313	0.966206	0.93157	0.937605
D-a-Tubulin	0.228316	0.345678	0.330245	0.268971	0.117362	0.101928	0.0406543	-0.0154337	-0.0767076	-0.0612738	1.4505	1.40844	0.502455	-0.190749	-0.91794	-0.757296	0.153512	0.165532	0.617676	0.849538	0.363302	0.452625	1.01719	0.393468	0.719121	TUBA4A/TUBA3C	0.413719	0.667173	0.823831	0.970071	0.830751	0.978569
DAPK2	0.144279	0.257387	0.208641	0.229478	0.113108	0.0643622	0.0851991	-0.0487456	-0.0279086	0.0208369	1.91956	1.22122	1.44592	-0.827266	-0.4586	0.353626	0.0609497	0.228047	0.154786	0.412236	0.648619	0.725189	1.37464	0.26198	0.646292	DAPK2	0.296934	0.67284	0.529897	0.966206	0.94608	0.986571
DDB-1	0.0264592	0.00717154	-0.02274	-0.0058234	-0.0192876	-0.0491991	-0.0322826	-0.0299115	-0.0129949	0.0169166	-0.304508	-0.868425	-0.509668	-0.472235	-0.198646	0.267074	0.762075	0.389542	0.612651	0.638928	0.84339	0.790572	0.264759	0.850442	0.974388	DDB1	0.9124	0.814186	0.823831	0.966206	0.987674	0.998594
DDR1	0.13009	-0.0631427	-0.0146277	-0.124447	-0.193233	-0.144718	-0.254537	0.048515	-0.0613046	-0.10982	-1.78199	-1.49211	-2.34734	0.447406	-0.547399	-1.01276	0.0811633	0.142302	0.0231383	0.656622	0.586676	0.316324	2.06243	0.117833	0.466036	DDR1	0.308421	0.634014	0.237637	0.966206	0.93157	0.967353
DDR1_pY513	0.0324959	-0.08391	-0.0910926	-0.0872387	-0.116406	-0.123588	-0.119735	-0.00718257	-0.00332862	0.00385394	-2.05488	-2.43918	-2.11364	-0.126792	-0.0568934	0.0680326	0.0454305	0.0185208	0.0398416	0.899642	0.954869	0.946046	2.60109	0.0629855	0.332424	DDR1	0.277079	0.321471	0.285656	0.975255	0.987674	0.998594
DJ1	0.0299868	0.0355162	0.0394376	0.137168	0.00552941	0.00945079	0.107181	0.00392139	0.101652	0.0977302	0.08864	0.169385	1.71818	0.0628624	1.5778	1.56668	0.929742	0.866216	0.0922968	0.950141	0.12127	0.123849	1.26751	0.296264	0.649538	PARK7	0.975972	0.991117	0.412621	0.981303	0.678788	0.937605
DM-Histone-H3	0.271303	0.264837	0.270232	0.209706	-0.00646593	-0.00107109	-0.0615962	0.00539484	-0.0551303	-0.0605252	-0.099582	-0.018443	-0.948646	0.0830861	-0.822103	-0.93215	0.921097	0.985363	0.347617	0.934133	0.415139	0.355987	0.391722	0.7595	0.94317	HIST1H3A-J	0.975972	0.993541	0.710015	0.980582	0.831205	0.967353
DNA-Ligase-IV	0.398251	0.443655	0.377675	0.372853	0.0454039	-0.0205761	-0.0253988	-0.0659799	-0.0708027	-0.00482275	0.39444	-0.199851	-0.220649	-0.573192	-0.595557	-0.041897	0.695027	0.842453	0.826314	0.569227	0.554307	0.966757	0.150963	0.928564	0.985978	LIG4	0.883312	0.991117	0.91545	0.966206	0.93157	0.998594
DNA_POLG	0.103313	0.0604761	0.172929	0.0163278	-0.0428366	0.0696164	-0.086985	0.112453	-0.0441484	-0.156601	-0.45982	0.835486	-0.933721	1.2071	-0.458853	-1.681	0.64775	0.40764	0.355185	0.233388	0.648439	0.0993478	1.01897	0.392683	0.719121	POLG	0.867374	0.81528	0.717927	0.869486	0.94608	0.937605
DNMT1	-1.08007	-1.13075	-1.14857	-1.06797	-0.0506792	-0.0684945	0.012103	-0.0178152	0.0627822	0.0805974	-0.367784	-0.555742	0.0878323	-0.129287	0.441149	0.584903	0.714673	0.581004	0.93038	0.897678	0.661113	0.56139	0.175186	0.91267	0.985978	DNMT1	0.896949	0.935324	0.973952	0.975255	0.951602	0.978569
DRP1	-0.256913	-0.136093	-0.231505	-0.134723	0.12082	0.0254075	0.122189	-0.0954121	0.00136982	0.0967819	1.13513	0.266886	1.148	-0.896422	0.0124612	0.909292	0.262033	0.790716	0.256734	0.374562	0.99011	0.367801	0.676868	0.570539	0.816425	DNM1L	0.547102	0.982382	0.628509	0.966206	0.99011	0.967353
DUSP4	1.63469	1.53563	1.63525	1.48947	-0.0990626	0.000559842	-0.145222	0.0996224	-0.046159	-0.145781	-0.290595	0.00183611	-0.425999	0.292237	-0.131105	-0.427642	0.77263	0.998543	0.672038	0.771382	0.896248	0.670851	0.0863343	0.967188	0.992089	DUSP4	0.91464	0.998543	0.84825	0.96755	0.987674	0.986571
DUSP6	0.00814	0.0443651	0.143834	0.164015	0.0362251	0.135694	0.155875	0.0994684	0.11965	0.0201819	0.305432	1.27914	1.31426	0.838666	0.976795	0.170163	0.761376	0.20708	0.195089	0.40587	0.333635	0.865607	0.898785	0.448842	0.758045	DUSP6	0.9124	0.67284	0.587615	0.966206	0.829718	0.998594
Dvl3	-0.0869454	-0.124871	-0.14869	0.0341821	-0.0379259	-0.0617445	0.121127	-0.0238186	0.159053	0.182872	-0.375003	-0.682577	1.19768	-0.235513	1.52274	1.8082	0.709333	0.4982	0.237002	0.814827	0.134474	0.076929	1.24916	0.302548	0.649538	DVL3	0.895503	0.889216	0.616855	0.968248	0.678788	0.937605
E-Cadherin	0.579133	0.322009	0.450596	0.479258	-0.257125	-0.128537	-0.0998753	0.128587	0.157249	0.0286618	-1.00101	-0.559474	-0.388825	0.500604	0.592748	0.111584	0.321909	0.578475	0.699149	0.618969	0.55617	0.911625	0.345061	0.79285	0.945399	CDH1	0.620014	0.935324	0.862586	0.966206	0.93157	0.998594
E2F1	-0.0374814	-0.0307879	0.0156224	0.0416344	0.00669344	0.0531037	0.0791158	0.0464103	0.0724223	0.026012	0.158303	1.40417	1.87113	1.09763	1.65843	0.615197	0.874891	0.166793	0.0675135	0.277918	0.103841	0.54137	1.66752	0.186653	0.538647	E2F1	0.969604	0.667173	0.388714	0.919711	0.664257	0.978569
eEF2	-0.487876	-0.63476	-0.63864	-0.392031	-0.146884	-0.150764	0.0958449	-0.00388021	0.242729	0.246609	-1.14516	-1.31415	0.747239	-0.0302514	1.83231	1.92265	0.257898	0.195127	0.458614	0.975994	0.0731984	0.0605504	1.78923	0.162008	0.498878	EEF2	0.541444	0.67284	0.775514	0.989007	0.586145	0.937605
eEF2K	-0.111774	-0.466782	-0.212669	-0.298958	-0.355008	-0.100896	-0.187184	0.254112	0.167824	-0.0862882	-3.04656	-0.968052	-1.60635	2.18071	1.39448	-0.740497	0.00377712	0.337937	0.114846	0.0342063	0.169681	0.462655	3.20147	0.0315674	0.252726	EEF2K	0.0853346	0.759858	0.459306	0.504098	0.741136	0.978569
EGFR	0.247179	-0.15589	0.0629249	0.0133265	-0.403069	-0.184254	-0.233852	0.218815	0.169217	-0.0495984	-3.06739	-1.5677	-1.77964	1.6652	1.24686	-0.377448	0.00356464	0.123611	0.0815531	0.102476	0.21858	0.707527	3.19166	0.0319233	0.252726	EGFR	0.0853346	0.61605	0.411605	0.810603	0.755448	0.986571
EGFR_pY1173	-0.00893532	-0.0351618	0.0371655	0.0727257	-0.0262265	0.0461008	0.081661	0.0723273	0.107888	0.0355602	-0.682527	1.34135	2.12518	1.88227	2.71855	0.925431	0.498231	0.186203	0.038818	0.0659521	0.00913482	0.359434	3.07246	0.036587	0.262322	EGFR	0.781567	0.67284	0.285656	0.671848	0.231603	0.967353
eIF4E	0.113134	0.020939	0.0432641	0.0888331	-0.0921946	-0.0698695	-0.0243006	0.0223251	0.0678941	0.045569	-1.54064	-1.30539	-0.406081	0.373069	1.09853	0.761492	0.130061	0.198069	0.686513	0.710762	0.277526	0.450139	1.06512	0.372845	0.711965	EIF4E	0.395434	0.67284	0.855327	0.966206	0.783638	0.978569
eIF4E_pS209	6.49317e-06	-0.0750979	-0.0700262	-0.0272064	-0.0751044	-0.0700327	-0.0272129	0.00507167	0.0478915	0.0428198	-1.58035	-1.64757	-0.572616	0.106718	0.975736	0.901018	0.120684	0.106061	0.569614	0.915463	0.334154	0.372139	1.29429	0.287314	0.649538	EIF4E	0.386638	0.601541	0.806797	0.975255	0.829718	0.967353
eIF4G	-0.360336	-0.534764	-0.413094	-0.419399	-0.174427	-0.0527579	-0.059063	0.12167	0.115365	-0.00630505	-1.30905	-0.442675	-0.443259	0.913112	0.838301	-0.0473185	0.196834	0.660016	0.659597	0.365809	0.406073	0.962458	0.58703	0.626497	0.841734	EIF4G1	0.476145	0.957276	0.845495	0.966206	0.831205	0.998594
Elk1_pS383	0.241914	0.320549	0.348488	0.251482	0.0786349	0.106574	0.00956841	0.0279394	-0.0690665	-0.0970059	1.37586	2.08481	0.167416	0.488851	-1.17007	-1.69729	0.175338	0.042504	0.867755	0.627204	0.247829	0.0962055	1.92131	0.138902	0.466036	ELK1	0.450193	0.461472	0.947549	0.966206	0.761449	0.937605
Enolase-1	-0.138381	-0.186855	-0.181328	-0.184647	-0.0484734	-0.0429469	-0.0462662	0.00552652	0.00220721	-0.00331931	-0.53204	-0.52702	-0.507814	0.0606586	0.0234569	-0.0364324	0.597186	0.60064	0.613941	0.951886	0.981384	0.971091	0.143261	0.933488	0.985978	ENO1	0.847251	0.939273	0.823831	0.981303	0.987674	0.998594
Enolase-2	-0.102095	-0.184877	-0.0531334	-0.10617	-0.082782	0.0489621	-0.00407478	0.131744	0.0787072	-0.0530369	-0.775145	0.512581	-0.038155	1.23361	0.713587	-0.496621	0.442108	0.610628	0.969725	0.223436	0.478985	0.621754	0.510032	0.67729	0.884434	ENO2	0.73197	0.944819	0.98264	0.855835	0.883564	0.986571
EphA2	0.512733	0.682046	0.518347	0.60868	0.169314	0.00561444	0.095947	-0.163699	-0.0733666	0.0903326	0.768913	0.0285067	0.435729	-0.743416	-0.322604	0.410232	0.445763	0.977378	0.665013	0.460903	0.748415	0.683486	0.252209	0.859367	0.974388	EPHA2	0.73197	0.993541	0.845495	0.966206	0.965929	0.986571
EphA2_pS897	0.395419	0.493092	0.286564	0.277134	0.0976729	-0.108855	-0.118285	-0.206528	-0.215958	-0.00942926	0.443009	-0.552005	-0.536496	-0.936737	-0.948401	-0.0427677	0.659777	0.583541	0.594127	0.353647	0.34774	0.966067	0.426422	0.734965	0.930956	EPHA2	0.870539	0.935324	0.823507	0.966206	0.829718	0.998594
EphA2_pY588	0.547999	0.571452	0.549576	0.47221	0.0234526	0.00157648	-0.0757894	-0.0218761	-0.099242	-0.0773659	0.390145	0.029321	-1.26079	-0.363919	-1.59852	-1.28702	0.698179	0.976732	0.21356	0.717538	0.116581	0.204343	0.977722	0.411214	0.724804	EPHA2	0.88436	0.993541	0.590412	0.966206	0.678788	0.951617
ER-a	0.0326531	0.0262113	-0.0300536	-0.066498	-0.00644178	-0.0627067	-0.0991511	-0.056265	-0.0927093	-0.0364444	-0.117616	-1.28005	-1.81033	-1.0273	-1.63896	-0.665411	0.90687	0.206762	0.0765931	0.309498	0.10785	0.509016	1.53738	0.217082	0.576862	ESR1	0.975972	0.67284	0.411605	0.966206	0.664257	0.978569
ER-a_pS118	0.202207	0.00842027	0.0870312	-0.00292034	-0.193787	-0.115176	-0.205127	0.0786109	-0.0113406	-0.0899515	-1.20681	-0.801919	-1.27743	0.48955	-0.0683811	-0.560173	0.2335	0.426606	0.207678	0.626713	0.94577	0.578002	0.703764	0.554523	0.813586	ESR1	0.521942	0.827278	0.590412	0.966206	0.987674	0.986571
ERCC5	0.0927102	0.143872	0.10117	0.134027	0.0511619	0.00846012	0.0413167	-0.0427017	-0.00984514	0.0328566	0.924867	0.170988	0.746893	-0.771931	-0.172322	0.593958	0.359725	0.864962	0.45882	0.443991	0.863919	0.555368	0.380086	0.767786	0.944202	ERCC5	0.667165	0.991117	0.775514	0.966206	0.987674	0.978569
Erk5	-0.50885	-0.284335	-0.383239	-0.29603	0.224515	0.125611	0.21282	-0.0989039	-0.0116952	0.0872087	2.13543	1.33574	2.02419	-0.940705	-0.107704	0.829469	0.0379274	0.188018	0.0486117	0.35163	0.914685	0.411001	1.97214	0.130911	0.466036	MAPK7	0.257673	0.67284	0.324663	0.966206	0.987674	0.967353
ERRalpha	-0.0818194	-0.132446	-0.0524475	-0.172666	-0.0506265	0.0293719	-0.0908468	0.0799983	-0.0402203	-0.120219	-0.594018	0.385309	-1.06594	0.938649	-0.456934	-1.41057	0.555327	0.701734	0.291857	0.352674	0.649808	0.164908	0.746954	0.529533	0.801683	ESRRA	0.836517	0.968272	0.645438	0.966206	0.94608	0.937605
Ets-1	0.120914	0.180077	0.176445	0.248729	0.0591633	0.0555306	0.127815	-0.00363267	0.0686516	0.0722843	1.29456	1.35849	2.79673	-0.079487	1.45447	1.58166	0.20175	0.180744	0.00743803	0.93698	0.152412	0.120384	2.61293	0.0621277	0.332424	ETS1	0.476145	0.67284	0.122889	0.980861	0.694265	0.937605
EVI1	0.120351	0.0543125	0.0927435	0.137088	-0.0660383	-0.0276073	0.0167371	0.0384309	0.0827754	0.0443445	-0.763061	-0.356651	0.193395	0.444063	0.926084	0.512393	0.449212	0.722938	0.847477	0.65902	0.359098	0.610758	0.338095	0.79785	0.945399	MECOM	0.73197	0.968369	0.930755	0.966206	0.830751	0.986571
FABP5	0.076651	0.0673947	0.0542551	0.0242137	-0.00925634	-0.0223959	-0.0524373	-0.0131396	-0.043181	-0.0300414	-0.220614	-0.596786	-1.24978	-0.313167	-0.996489	-0.716003	0.826341	0.553493	0.21752	0.755529	0.324078	0.477506	0.586785	0.626655	0.841734	FABP5	0.951544	0.926553	0.590412	0.96755	0.826507	0.978569
FAK	0.0677666	0.0876479	0.139717	0.105499	0.0198813	0.0719505	0.0377326	0.0520692	0.0178514	-0.0342178	0.275164	1.11336	0.522235	0.720658	0.239225	-0.473588	0.784387	0.271172	0.603942	0.474663	0.811964	0.63797	0.438421	0.726552	0.923377	PTK2	0.923193	0.710658	0.823831	0.966206	0.978578	0.986571
FAK_pY397	0.49659	0.41222	0.502277	0.466738	-0.0843709	0.00568685	-0.0298521	0.0900578	0.0545188	-0.0355389	-1.52254	0.114737	-0.538704	1.62516	0.952594	-0.641328	0.134525	0.909139	0.592615	0.110766	0.345633	0.524402	1.03848	0.384185	0.719121	PTK2	0.400106	0.991117	0.823507	0.810603	0.829718	0.978569
FASN	-0.506501	-0.342989	-0.566977	-0.3409	0.163513	-0.060476	0.165601	-0.223989	0.00208864	0.226077	1.15623	-0.478116	1.171	-1.58387	0.0143002	1.59864	0.253386	0.634768	0.247457	0.119879	0.988651	0.116552	1.2621	0.298105	0.649538	FASN	0.53858	0.945929	0.625007	0.810603	0.99011	0.937605
FGF-basic	-0.101623	-0.0860655	-0.319016	-0.243745	0.0155571	-0.217394	-0.142122	-0.232951	-0.157679	0.0752716	0.0910627	-1.4227	-0.831904	-1.36356	-0.893658	0.440598	0.927827	0.161378	0.409639	0.179152	0.376024	0.661509	0.985067	0.407859	0.724804	FGF2	0.975972	0.66656	0.775514	0.826028	0.830751	0.986571
Fibronectin	0.346896	0.36242	0.585199	0.275829	0.015524	0.238303	-0.0710665	0.222779	-0.0865906	-0.30937	0.0544998	0.935353	-0.249492	0.782106	-0.294338	-1.0861	0.956766	0.354352	0.80406	0.438046	0.769786	0.282934	0.486787	0.693087	0.895827	FN1	0.99029	0.780183	0.900663	0.966206	0.965929	0.967353
FN14	-0.190035	-0.197801	-0.244448	-0.18174	-0.00776677	-0.0544136	0.00829476	-0.0466468	0.0160615	0.0627083	-0.0443334	-0.347259	0.0473472	-0.266264	0.0887694	0.357945	0.964825	0.729936	0.962436	0.791192	0.92964	0.721975	0.0581904	0.981356	0.992089	TNFRSF12A	0.99029	0.968369	0.979373	0.968248	0.987674	0.986571
FOXM1	-0.360549	-0.551745	-0.416237	-0.343992	-0.191196	-0.0556881	0.0165569	0.135508	0.207753	0.0722451	-1.18727	-0.386624	0.102814	0.841463	1.24912	0.448621	0.241043	0.700767	0.918545	0.404318	0.217761	0.655751	0.655175	0.583707	0.818483	FOXM1	0.526129	0.968272	0.973371	0.966206	0.755448	0.986571
FOXO3	-0.5636	-0.656808	-0.698309	-0.723377	-0.093208	-0.134709	-0.159777	-0.0415007	-0.0665692	-0.0250685	-0.735119	-1.18783	-1.26014	-0.32731	-0.50835	-0.197712	0.465893	0.240824	0.213794	0.744876	0.613568	0.844117	0.692419	0.561236	0.816425	FOXO3	0.750166	0.68793	0.590412	0.96755	0.93157	0.998594
FoxO3a_pS318_S321	0.0654077	0.129485	0.0719969	0.0837851	0.0640773	0.00658922	0.0183773	-0.0574881	-0.0456999	0.0117881	1.64587	0.189226	0.472035	-1.47662	-1.13656	0.302786	0.106413	0.850724	0.63907	0.146397	0.261441	0.763379	1.03585	0.385321	0.719121	FOXO3	0.367607	0.991117	0.834524	0.824029	0.764211	0.998594
FRS2-alpha_pY196	0.279973	0.152192	0.227735	0.23969	-0.127781	-0.0522381	-0.0402826	0.0755431	0.0874985	0.0119555	-1.84764	-0.844484	-0.582461	1.09231	1.225	0.172869	0.0709071	0.402645	0.563019	0.280225	0.226634	0.863492	1.17618	0.328803	0.675699	FRS2	0.302749	0.814186	0.806797	0.919711	0.755448	0.998594
G6PD	0.509134	0.330418	0.392916	0.422944	-0.178716	-0.116218	-0.08619	0.0624981	0.0925265	0.0300284	-2.19852	-1.59844	-1.06028	0.768834	1.10209	0.369401	0.0328332	0.116598	0.294393	0.44581	0.275992	0.713476	1.7793	0.163893	0.498878	G6PD	0.244113	0.615378	0.646644	0.966206	0.783638	0.986571
Gab2	0.0202038	-0.136702	-0.106585	0.0608487	-0.156906	-0.126789	0.0406449	0.0301172	0.197551	0.167434	-1.01777	-0.919489	0.263643	0.195356	1.24072	1.08606	0.313959	0.3625	0.793199	0.84595	0.22082	0.282951	0.795681	0.502424	0.787429	GAB2	0.61497	0.782671	0.89707	0.970071	0.755448	0.967353
GATA6	0.0767489	0.229733	0.137618	0.049306	0.152984	0.0608689	-0.0274429	-0.0921151	-0.180427	-0.0883117	2.35865	1.04922	-0.423103	-1.42019	-2.69342	-1.36156	0.0225191	0.299402	0.674135	0.162102	0.0097517	0.179782	2.94046	0.0425721	0.288218	GATA6	0.240584	0.733408	0.84825	0.824029	0.231603	0.937605
GCLC	1.06408	0.860291	0.921246	0.895699	-0.203787	-0.142833	-0.16838	0.0609546	0.0354075	-0.025547	-1.32886	-1.04132	-1.09798	0.397474	0.223555	-0.166588	0.190262	0.303013	0.277767	0.692804	0.824066	0.868404	0.727542	0.540653	0.805679	GCLC	0.467128	0.733408	0.645086	0.966206	0.978578	0.998594
GCLM	-0.000701108	0.0181297	0.0635316	0.00264811	0.0188308	0.0642327	0.00334922	0.0454019	-0.0154816	-0.0608835	0.306883	1.17035	0.0545818	0.739909	-0.24429	-0.99221	0.760278	0.247717	0.956701	0.463008	0.808062	0.326138	0.549851	0.650716	0.855612	GCLM	0.9124	0.692151	0.979373	0.966206	0.977909	0.967353
GCN5L2	-0.182803	-0.136275	-0.193238	-0.187549	0.0465278	-0.0104354	-0.00474596	-0.0569632	-0.0512738	0.00568942	0.52298	-0.13114	-0.0533453	-0.640275	-0.558024	0.0639499	0.603427	0.89622	0.957681	0.52508	0.579457	0.949279	0.163356	0.920504	0.985978	KAT2A	0.847251	0.991117	0.979373	0.966206	0.93157	0.998594
Gli1	0.0657401	0.107106	0.0288196	-0.0102694	0.041366	-0.0369205	-0.0760095	-0.0782865	-0.117376	-0.039089	0.797227	-0.795537	-1.46489	-1.50878	-2.19029	-0.753344	0.429299	0.430271	0.149558	0.138	0.0334615	0.454973	1.81038	0.158066	0.495381	GLI1	0.724873	0.829964	0.526223	0.824029	0.455944	0.978569
Gli3	-0.146978	0.124047	0.0464682	0.0481704	0.271025	0.193446	0.195148	-0.0775787	-0.0758765	0.00170222	3.13093	2.4985	2.25439	-0.896205	-0.848707	0.0196644	0.00298381	0.0159988	0.0288366	0.374677	0.400315	0.984394	3.87191	0.0147955	0.208234	GLI3	0.0853346	0.319975	0.249043	0.966206	0.831205	0.998594
Glutamate-D1-2	0.667873	0.6619	0.81218	0.703932	-0.00597385	0.144307	0.0360583	0.150281	0.0420321	-0.108249	-0.0811426	2.19147	0.489778	2.04126	0.552792	-1.47034	0.935671	0.0333704	0.626552	0.0468198	0.583006	0.148085	2.07882	0.115603	0.466036	GLUD1	0.97949	0.410877	0.82384	0.593051	0.93157	0.937605
Glutaminase	-0.210468	-0.266922	-0.134801	-0.0897235	-0.0564542	0.0756671	0.120745	0.132121	0.177199	0.0450776	-0.482712	0.723359	1.03243	1.1297	1.46703	0.385437	0.631524	0.473017	0.307116	0.264291	0.148979	0.70164	0.893286	0.451572	0.75928	GLS	0.867374	0.860032	0.670712	0.913005	0.694265	0.986571
Granzyme-B	-0.106708	0.310211	-0.426434	0.0106887	0.416919	-0.319726	0.117397	-0.736645	-0.299523	0.437123	1.79328	-1.53755	0.504953	-3.1685	-1.24741	1.88018	0.0793165	0.130815	0.615934	0.00268356	0.21838	0.0662431	3.41518	0.0247512	0.234352	GZMB	0.308421	0.61605	0.823831	0.147568	0.755448	0.937605
GRB7	0.0155711	-0.12689	-0.0665972	-0.0739769	-0.142461	-0.0821683	-0.089548	0.0602929	0.0529132	-0.00737969	-1.93693	-1.24904	-1.21751	0.819753	0.696573	-0.100335	0.058733	0.21779	0.229443	0.416464	0.489475	0.920502	1.33028	0.275691	0.649538	GRB7	0.289851	0.67284	0.613179	0.966206	0.889955	0.998594
Grp75	0.309673	0.161613	0.283017	0.164717	-0.14806	-0.0266557	-0.144955	0.121404	0.00310455	-0.1183	-1.7623	-0.354721	-1.72535	1.44503	0.0357788	-1.40807	0.0844727	0.724373	0.0909864	0.155036	0.971609	0.165641	1.61288	0.198882	0.547647	HSPA9	0.317818	0.968369	0.411605	0.824029	0.987674	0.937605
GSK-3a-b_pS21_S9	-0.586121	-0.724889	-0.866313	-0.759397	-0.138769	-0.280193	-0.173277	-0.141424	-0.034508	0.106916	-1.85384	-4.18497	-2.31484	-1.88931	-0.446361	1.42831	0.0699973	0.00012275	0.025005	0.0649821	0.657371	0.159766	5.93268	0.00160498	0.0543087	GSK3A/GSK3B	0.302749	0.0176724	0.240419	0.671848	0.949814	0.937605
GSK-3B	-0.00407569	-0.0299781	-0.067253	0.00575616	-0.0259024	-0.0631773	0.00983185	-0.0372748	0.0357343	0.0730091	-0.212432	-0.579289	0.0806333	-0.3057	0.283759	0.598765	0.832682	0.56514	0.936073	0.761173	0.777832	0.552183	0.162019	0.921381	0.985978	GSK3B	0.955949	0.935324	0.97722	0.96755	0.965929	0.978569
Gys	-0.711991	-0.719058	-0.71083	-0.705373	-0.00706676	0.00116095	0.00661807	0.00822771	0.0136848	0.00545713	-0.0622446	0.0114327	0.0582925	0.0724703	0.116709	0.0480668	0.95063	0.990926	0.953761	0.942533	0.907584	0.961865	0.00461534	0.999562	0.999562	GYS1	0.989697	0.993541	0.979373	0.981303	0.987674	0.998594
Gys_pS641	-0.564636	-0.523081	-0.494962	-0.360929	0.0415554	0.0696743	0.203707	0.0281189	0.162151	0.134032	0.326592	0.612217	1.60097	0.220992	1.23391	1.05339	0.745416	0.543323	0.116035	0.826049	0.223326	0.29751	0.93	0.433617	0.748974	GYS1	0.9124	0.926553	0.459306	0.970071	0.755448	0.967353
H2AX_pS139	0.151252	0.201126	0.211767	0.384208	0.0498735	0.0605152	0.232956	0.0106417	0.183082	0.172441	0.408815	0.554596	1.90955	0.0872308	1.45308	1.4135	0.684518	0.581781	0.06226	0.930856	0.152797	0.164048	1.32522	0.277297	0.649538	H2AFX	0.882803	0.935324	0.375954	0.980582	0.694265	0.937605
HER2_pY1248	0.238484	-0.0280029	0.195756	0.0353034	-0.266486	-0.0427278	-0.20318	0.223759	0.0633062	-0.160452	-3.11885	-0.559095	-2.37794	2.61878	0.717383	-1.87787	0.00308691	0.578732	0.0214966	0.0118167	0.476662	0.0665651	4.17686	0.010539	0.160192	ERBB2	0.0853346	0.935324	0.233391	0.255784	0.883564	0.937605
HER3	0.195003	0.0133198	0.116876	0.0487366	-0.181684	-0.0781278	-0.146267	0.103556	0.0354168	-0.0681391	-1.60245	-0.770424	-1.29008	0.913364	0.302457	-0.600987	0.115706	0.444875	0.203289	0.365678	0.763628	0.550714	0.986961	0.406998	0.724804	ERBB3	0.380303	0.845483	0.590412	0.966206	0.965929	0.978569
HER3_pY1289	0.108109	0.0244652	0.0926099	0.172057	-0.0836442	-0.0154995	0.063948	0.0681447	0.147592	0.0794475	-1.57863	-0.327052	1.2069	1.2861	2.69708	1.49942	0.121079	0.74507	0.233466	0.20466	0.00965957	0.140402	2.46137	0.0740653	0.365517	ERBB3	0.386638	0.97484	0.613179	0.826028	0.231603	0.937605
Heregulin	0.30974	0.165933	0.287248	0.15578	-0.143807	-0.0224913	-0.15396	0.121316	-0.010153	-0.131469	-1.55585	-0.272055	-1.6657	1.31252	-0.106357	-1.42236	0.126402	0.786762	0.102377	0.195672	0.915748	0.161475	1.41434	0.250264	0.625659	NRG1	0.390511	0.982382	0.437114	0.826028	0.987674	0.937605
HES1	0.0351486	0.0826574	0.0313317	-0.0583233	0.0475088	-0.0038169	-0.093472	-0.0513257	-0.140981	-0.0896551	0.594034	-0.0533585	-1.16874	-0.641759	-1.7068	-1.12102	0.555317	0.957671	0.248358	0.524124	0.0944098	0.267934	1.0154	0.39426	0.719121	HES1	0.836517	0.993541	0.625007	0.966206	0.664257	0.967353
Hexokinase-I	-0.094039	-0.158255	-0.153948	-0.172972	-0.0642162	-0.0599095	-0.0789327	0.00430671	-0.0147165	-0.0190233	-0.462342	-0.482247	-0.568297	0.0310073	-0.102591	-0.136963	0.645954	0.631853	0.572518	0.975394	0.918721	0.891641	0.137149	0.937345	0.985978	HK1	0.867374	0.945291	0.806797	0.989007	0.987674	0.998594
Hexokinase-II	0.229828	-0.0600658	0.292676	0.00985866	-0.289893	0.0628488	-0.219969	0.352742	0.0699244	-0.282818	-1.72693	0.41859	-1.31038	2.10133	0.403321	-1.68478	0.0906991	0.677409	0.196387	0.0409601	0.688527	0.0986118	1.93134	0.137287	0.466036	HK2	0.336871	0.968272	0.587615	0.536719	0.965929	0.937605
Hif-1-alpha	0.197575	0.0224908	0.180079	-0.0712946	-0.175085	-0.0174964	-0.26887	0.157588	-0.0937854	-0.251374	-1.42835	-0.159585	-2.19346	1.28562	-0.740813	-2.05073	0.159753	0.873887	0.033218	0.204829	0.462465	0.0458504	2.08267	0.115085	0.466036	HIF1A	0.418663	0.991117	0.268571	0.826028	0.869983	0.937605
Histone-H3	0.0169121	-0.113441	-0.010931	0.142351	-0.130353	-0.0278431	0.125439	0.10251	0.255792	0.153282	-0.327766	-0.0782739	0.315411	0.257756	0.622754	0.385421	0.744533	0.93794	0.753836	0.797712	0.536434	0.701651	0.131836	0.940659	0.985978	HIST1H3A-J	0.9124	0.993541	0.871852	0.968248	0.93157	0.986571
Histone-H3_pS10	-0.308318	0.526973	-0.294047	0.675786	0.835292	0.0142715	0.984104	-0.82102	0.148812	0.969832	3.74437	0.071526	4.41145	-3.68039	0.645899	4.34748	0.000489678	0.94328	5.89391e-05	0.000595384	0.521463	7.26106e-05	10.3717	2.31759e-05	0.00440341	HIST1H3A-J	0.0807023	0.993541	0.0221744	0.113123	0.925423	0.027592
HLA-DR-DP-DQ-DX	0.0715831	0.174843	0.141625	0.118053	0.10326	0.0700416	0.0464701	-0.0332185	-0.0567899	-0.0235715	1.60584	1.21782	0.722678	-0.516595	-0.855122	-0.36657	0.114957	0.229327	0.473432	0.607843	0.39679	0.715572	0.978072	0.411054	0.724804	HLA-DRA	0.380303	0.67284	0.79253	0.966206	0.831205	0.986571
HMHA1	1.19054	0.990812	1.21632	0.996419	-0.199727	0.0257823	-0.19412	0.225509	0.00560686	-0.219902	-1.29095	0.186316	-1.25471	1.4576	0.0350896	-1.42136	0.202988	0.852993	0.215742	0.151552	0.972156	0.161766	1.16145	0.334355	0.675699	ARHGAP45	0.476145	0.991117	0.590412	0.824029	0.987674	0.937605
HNRNPK	-0.0215003	-0.113471	-0.054526	-0.037195	-0.0919709	-0.0330257	-0.0156947	0.0589452	0.0762762	0.0173309	-1.32802	-0.533162	-0.226625	0.851141	1.06642	0.25025	0.190539	0.596415	0.821691	0.398975	0.291642	0.803476	0.655333	0.583611	0.818483	HNRNPK	0.467128	0.938564	0.91299	0.966206	0.797333	0.998594
HSP27_pS82	-0.964765	-1.22814	-0.886851	-1.08192	-0.263371	0.077914	-0.11716	0.341285	0.146211	-0.195074	-1.12664	0.372639	-0.501185	1.45994	0.605595	-0.834484	0.265571	0.71108	0.618563	0.15091	0.547675	0.408199	0.769475	0.516861	0.791964	HSBP1	0.549785	0.968272	0.823831	0.824029	0.93157	0.967353
HSP60	0.341783	0.221386	0.265784	0.171294	-0.120398	-0.0759995	-0.170489	0.0443981	-0.0500916	-0.0944897	-1.25455	-0.885395	-1.77651	0.462632	-0.505384	-0.984591	0.215798	0.380418	0.0820732	0.645747	0.615633	0.329829	1.12985	0.34656	0.675699	HSPD1	0.503088	0.812128	0.411605	0.966206	0.93157	0.967353
HSP70	0.452287	0.571045	0.543963	0.450822	0.118758	0.0916756	-0.00146497	-0.0270824	-0.120223	-0.0931406	0.565085	0.487708	-0.00697073	-0.128866	-0.553891	-0.44319	0.574684	0.628007	0.994467	0.898009	0.58226	0.659647	0.183873	0.90684	0.985978	HSPA1A	0.838453	0.944819	0.995753	0.975255	0.93157	0.986571
IDO	0.0290543	-0.0101123	0.00996195	0.16131	-0.0391666	-0.0190923	0.132255	0.0200743	0.171422	0.151348	-0.323875	-0.176512	1.09364	0.165997	1.3725	1.25152	0.747459	0.860644	0.279646	0.868866	0.176374	0.216894	0.772761	0.515032	0.791964	IDO1	0.9124	0.991117	0.645086	0.97395	0.742572	0.951617
IGF1R_pY1135_Y1136	0.106754	0.190412	0.176052	0.122338	0.0836581	0.0692985	0.0155847	-0.0143596	-0.0680734	-0.0537139	1.48981	1.37975	0.277536	-0.255719	-1.17378	-0.956551	0.142906	0.174144	0.782577	0.799275	0.246355	0.343652	1.13825	0.343274	0.675699	IGF1R/INSR	0.405257	0.67284	0.893031	0.968248	0.761449	0.967353
IGFBP2	0.955085	1.1463	0.834875	1.07536	0.19121	-0.12021	0.120279	-0.31142	-0.070931	0.240489	0.794083	-0.558152	0.499511	-1.29331	-0.285218	0.998737	0.431109	0.57937	0.619732	0.202178	0.776721	0.322999	0.63318	0.597285	0.831386	IGFBP2	0.724873	0.935324	0.823831	0.826028	0.965929	0.967353
IGFRb	0.373572	0.169659	0.436925	0.267397	-0.203913	0.0633529	-0.106175	0.267266	0.0977382	-0.169528	-1.1229	0.390048	-0.584679	1.47177	0.52113	-0.933548	0.267141	0.69825	0.561539	0.147699	0.604705	0.355273	0.802016	0.498985	0.787429	IGF1R	0.549785	0.968272	0.806797	0.824029	0.93157	0.967353
IL-6	0.194497	0.0748635	0.0235945	-0.0314574	-0.119633	-0.170902	-0.225954	-0.051269	-0.106321	-0.0550519	-0.638294	-1.01946	-1.20556	-0.273542	-0.549255	-0.293726	0.526357	0.313163	0.233976	0.785626	0.585412	0.770251	0.582724	0.629271	0.841734	IL6	0.803276	0.742473	0.613179	0.96755	0.93157	0.998594
INPP4b	2.1065	1.78885	1.93081	1.96614	-0.317643	-0.175691	-0.140355	0.141952	0.177289	0.0353361	-1.29651	-0.801752	-0.572879	0.579401	0.700652	0.14423	0.201083	0.426701	0.569437	0.565065	0.486949	0.885931	0.585368	0.627567	0.841734	INPP4B	0.476145	0.827278	0.806797	0.966206	0.889955	0.998594
IR-b	-0.301312	-0.0782271	-0.139929	-0.189899	0.223085	0.161383	0.111413	-0.0617023	-0.111672	-0.0499699	1.67176	1.35212	0.834907	-0.462385	-0.810276	-0.374465	0.101169	0.18276	0.407963	0.645923	0.421835	0.70973	1.09122	0.362035	0.694814	INSR	0.359291	0.67284	0.775514	0.966206	0.834882	0.986571
IRF-1	0.0769069	0.345689	0.33482	0.44851	0.268782	0.257913	0.371603	-0.0108693	0.102821	0.113691	2.23851	2.40152	3.09484	-0.0905234	0.829139	0.946854	0.0299264	0.0203035	0.00330182	0.928253	0.411186	0.34852	3.73698	0.017211	0.219603	IRF1	0.244113	0.321471	0.082612	0.980582	0.831205	0.967353
IRS1	0.104303	0.10381	0.105565	0.0602201	-0.000492602	0.00126258	-0.0440827	0.00175518	-0.0435901	-0.0453453	-0.00882366	0.0252851	-0.789624	0.0314393	-0.756006	-0.812239	0.992997	0.979934	0.433684	0.975051	0.45339	0.420719	0.296063	0.828043	0.959318	IRS1	0.992997	0.993541	0.775514	0.989007	0.86577	0.968928
IRS2	0.569773	0.534125	0.615742	0.516119	-0.0356482	0.0459688	-0.0536545	0.081617	-0.0180063	-0.0996233	-0.164211	0.236746	-0.247155	0.375962	-0.0803109	-0.458907	0.870264	0.813875	0.805856	0.708624	0.936328	0.6484	0.0815009	0.969768	0.992089	IRS2	0.969604	0.984945	0.900663	0.966206	0.987674	0.986571
Jagged1	0.0497872	0.238153	0.113092	0.0963179	0.188366	0.0633051	0.0465307	-0.125061	-0.141835	-0.0167744	2.31376	0.869383	0.571554	-1.53616	-1.68689	-0.206046	0.0250689	0.389023	0.570328	0.131154	0.0982032	0.837638	1.89461	0.143292	0.473487	JAG1	0.244113	0.814186	0.806797	0.810603	0.664257	0.998594
Jak2	-0.208857	-0.121256	-0.178908	-0.144636	0.0876009	0.0299486	0.064221	-0.0576523	-0.0233799	0.0342724	1.56686	0.598898	1.14868	-1.03119	-0.404901	0.613008	0.123807	0.552096	0.256458	0.307691	0.687374	0.542804	0.916679	0.440059	0.755203	JAK2	0.388815	0.926553	0.628509	0.966206	0.965929	0.978569
JNK_pT183_Y185	0.0379529	0.194291	0.117486	0.173174	0.156338	0.0795327	0.135221	-0.0768052	-0.0211167	0.0556885	2.67048	1.51889	2.30978	-1.31195	-0.349251	0.951241	0.0103479	0.135439	0.0253072	0.195863	0.728449	0.346312	2.85918	0.0467467	0.288218	MAPK8	0.163842	0.620083	0.240419	0.826028	0.965929	0.967353
JNK2	-0.043758	0.128315	-0.0536882	-0.0985852	0.172073	-0.00993025	-0.0548272	-0.182003	-0.2269	-0.044897	0.74924	-0.0483419	-0.238729	-0.792478	-0.956597	-0.195491	0.457419	0.961647	0.812346	0.432034	0.343629	0.845845	0.353717	0.786641	0.945399	MAPK9	0.739656	0.993541	0.905254	0.966206	0.829718	0.998594
KAP1	-0.123881	-0.275909	-0.16209	-0.186341	-0.152028	-0.0382094	-0.0624601	0.113819	0.0895684	-0.0242507	-1.52088	-0.42736	-0.624843	1.13863	0.867579	-0.242601	0.134941	0.671054	0.535073	0.260584	0.39	0.809362	0.79769	0.501331	0.787429	TRIM28	0.400106	0.965911	0.806797	0.913005	0.831205	0.998594
LAD1	1.02515	1.18919	1.26551	1.26876	0.164036	0.240361	0.243609	0.0763256	0.0795734	0.00324781	1.06795	1.74958	1.58601	0.496917	0.501611	0.0211448	0.290957	0.0866701	0.119392	0.621547	0.618265	0.983219	1.28954	0.288883	0.649538	LAD1	0.583928	0.558214	0.467723	0.966206	0.93157	0.998594
Lasu1	-0.184657	-0.391191	-0.258227	-0.195076	-0.206534	-0.0735701	-0.0104186	0.132964	0.196115	0.0631515	-2.03248	-0.809451	-0.102528	1.30848	1.86866	0.621467	0.0477347	0.422305	0.91877	0.197026	0.0678626	0.537273	1.69346	0.181108	0.533715	HUWE1	0.277079	0.827278	0.973371	0.826028	0.586145	0.978569
LC3A-B	-0.25103	-0.00941784	-0.156365	-0.176689	0.241612	0.0946654	0.0743406	-0.146947	-0.167272	-0.0203248	4.31579	1.89055	1.32791	-2.62483	-2.893	-0.36305	8.04832e-05	0.064813	0.190575	0.0116354	0.00575002	0.718183	6.42248	0.000970418	0.0418454	MAP1LC3A/B	0.0305836	0.524118	0.587615	0.255784	0.231603	0.986571
Lck	-0.29281	0.011786	-0.00988259	0.301468	0.304596	0.282927	0.594278	-0.0216686	0.289682	0.31135	1.95357	2.02878	3.81148	-0.138975	1.79892	1.99689	0.0566744	0.0481247	0.00039827	0.89006	0.0784067	0.0516029	4.88913	0.00483958	0.11494	LCK	0.289851	0.481247	0.0297965	0.975255	0.608052	0.937605
LDHA	0.510876	-0.140987	0.29151	0.189217	-0.651864	-0.219366	-0.321659	0.432498	0.330205	-0.102293	-3.03009	-1.14005	-1.49518	2.0104	1.48617	-0.475494	0.00395346	0.26	0.141501	0.0501034	0.143863	0.636621	3.08964	0.0358739	0.262155	LDHA	0.0853346	0.705713	0.507269	0.614171	0.68335	0.986571
LRP6_pS1490	0.0617316	0.123898	0.0499922	-0.00485569	0.0621663	-0.0117394	-0.0665873	-0.0739057	-0.128754	-0.0548479	1.18947	-0.25113	-1.27406	-1.41409	-2.3853	-1.04944	0.240185	0.802801	0.20886	0.163878	0.0211174	0.299302	1.92064	0.13901	0.466036	LRP6	0.526129	0.984945	0.590412	0.824029	0.33484	0.967353
Lyn	0.0386253	0.271455	0.154188	0.24082	0.23283	0.115563	0.202195	-0.117267	-0.0306349	0.0866321	2.19827	1.21987	1.90903	-1.10718	-0.280055	0.817939	0.0328524	0.228554	0.0623291	0.27381	0.780655	0.417489	1.94366	0.13533	0.466036	LYN	0.244113	0.67284	0.375954	0.919711	0.965929	0.967353
MAPK_pT202_Y204	0.0930196	-0.17153	-0.114049	-0.0685009	-0.264549	-0.207069	-0.161521	0.0574806	0.103029	0.0455482	-2.24066	-1.96083	-1.36804	0.486846	0.844917	0.385781	0.0297764	0.0557957	0.177758	0.628614	0.402406	0.701386	2.05717	0.118558	0.466036	MAPK1/MAPK3	0.244113	0.524118	0.559796	0.966206	0.831205	0.986571
Mcl-1	-0.382881	-0.322013	-0.393821	-0.427206	0.060868	-0.0109395	-0.0443251	-0.0718075	-0.105193	-0.0333856	0.798273	-0.160404	-0.581315	-0.941742	-1.33578	-0.437846	0.428698	0.873246	0.563785	0.351105	0.188006	0.663489	0.623644	0.603242	0.836613	MCL1	0.724873	0.991117	0.806797	0.966206	0.742572	0.986571
MCT4	-0.102427	-0.685778	-0.14084	-0.436415	-0.583351	-0.0384132	-0.333988	0.544938	0.249362	-0.295575	-2.65066	-0.195146	-1.51759	2.47611	1.09709	-1.34305	0.0108901	0.846114	0.135765	0.0169115	0.278152	0.185658	2.90603	0.0442918	0.288218	SLC16A3	0.165529	0.991117	0.491342	0.292108	0.783638	0.937605
MDM2_pS166	-0.0723459	-0.167519	-0.116058	-0.133431	-0.0951729	-0.0437121	-0.061085	0.0514608	0.0340879	-0.0173729	-0.912692	-0.468671	-0.585795	0.493501	0.316517	-0.166603	0.366028	0.641456	0.560795	0.62394	0.753001	0.868392	0.288624	0.833379	0.962565	MDM2	0.673413	0.947429	0.806797	0.966206	0.965929	0.998594
MEK1	-0.105807	-0.331868	-0.130504	-0.146287	-0.226062	-0.0246978	-0.0404802	0.201364	0.185582	-0.0157823	-1.98051	-0.241916	-0.354644	1.76413	1.57424	-0.138268	0.0534721	0.80989	0.724431	0.0841596	0.122091	0.890615	1.54703	0.214669	0.574468	MAP2K1	0.278742	0.984945	0.871814	0.782662	0.678788	0.998594
MEK1_p_S217_S221	0.0382739	-0.0178779	0.0062814	-0.00388119	-0.0561518	-0.0319924	-0.042155	0.0241593	0.0139967	-0.0101626	-0.763305	-0.486225	-0.573039	0.328413	0.184224	-0.138146	0.449068	0.62905	0.56933	0.744048	0.854624	0.890711	0.217089	0.884062	0.985171	MAP2K1/MAP2K2	0.73197	0.944819	0.806797	0.96755	0.987674	0.998594
MEK2	-0.261704	-0.275268	-0.275942	-0.287253	-0.0135643	-0.0142375	-0.0255493	-0.000673181	-0.011985	-0.0113119	-0.319814	-0.375308	-0.602393	-0.015872	-0.273606	-0.266707	0.750516	0.709107	0.549787	0.987403	0.785578	0.790853	0.125656	0.944463	0.985978	MAP2K2	0.9124	0.968272	0.806797	0.997907	0.965929	0.998594
MelanA	-0.0892574	-0.287215	-0.168311	-0.229441	-0.197958	-0.0790531	-0.140184	0.118904	0.0577738	-0.0611307	-0.999205	-0.446125	-0.707587	0.600178	0.282357	-0.308561	0.322774	0.65754	0.48267	0.551249	0.7789	0.759009	0.360144	0.782037	0.945399	MLANA	0.620014	0.957276	0.797846	0.966206	0.965929	0.998594
Melanoma-gp100	0.203169	-0.0139573	0.262448	0.169042	-0.217126	0.0592793	-0.0341271	0.276405	0.182999	-0.0934064	-0.676764	0.206578	-0.106371	0.861533	0.55228	-0.29114	0.501848	0.837225	0.915737	0.393286	0.583354	0.772215	0.262277	0.85221	0.974388	PMEL	0.781567	0.991108	0.973371	0.966206	0.93157	0.998594
MERIT40	-0.383145	-0.570076	-0.607278	-0.486251	-0.18693	-0.224133	-0.103105	-0.0372023	0.083825	0.121027	-2.09605	-2.80984	-1.15612	-0.417149	0.910083	1.35708	0.0414481	0.00718391	0.253432	0.678454	0.367388	0.18119	2.99314	0.0400718	0.276859	BABAM1	0.271556	0.194992	0.628509	0.966206	0.830751	0.937605
MERIT40_pS29	0.104673	-0.0443196	-0.136194	-0.0971482	-0.148992	-0.240867	-0.201821	-0.0918743	-0.0528286	0.0390457	-1.91298	-3.45762	-2.59126	-1.17961	-0.65675	0.501325	0.0618089	0.00116183	0.0126739	0.244047	0.514521	0.618465	4.44019	0.00788555	0.157711	BABAM1	0.297309	0.0630708	0.178374	0.899163	0.917925	0.986571
Merlin	-0.709076	-0.835823	-0.778839	-0.581827	-0.126747	-0.0697633	0.127249	0.056984	0.253996	0.197012	-0.794787	-0.489096	0.797932	0.357326	1.54214	1.23539	0.430703	0.627032	0.428894	0.722435	0.129696	0.222779	0.902807	0.446855	0.758045	NF2	0.724873	0.944819	0.775514	0.966206	0.678788	0.951617
MIF	0.0400451	-0.0973196	-0.0647864	-0.0745379	-0.137365	-0.104832	-0.114583	0.0325332	0.0227817	-0.00975148	-2.16288	-1.84546	-1.80417	0.512252	0.347319	-0.153542	0.0356313	0.0712288	0.0775672	0.610856	0.729891	0.878623	2.01386	0.124697	0.466036	MIF	0.250739	0.524118	0.411605	0.966206	0.965929	0.998594
MITF	-0.389396	-0.0935128	-0.124931	-0.196854	0.295883	0.264466	0.192542	-0.0314177	-0.103341	-0.0719238	1.80486	1.80363	1.17449	-0.191645	-0.610355	-0.438728	0.0774579	0.0776537	0.246073	0.84884	0.544545	0.662854	1.50015	0.226645	0.589899	MITF	0.308032	0.537682	0.625007	0.970071	0.93157	0.986571
Mitofusin-1	-0.169338	-0.230202	-0.254977	-0.092536	-0.060864	-0.0856384	0.0768023	-0.0247743	0.137666	0.162441	-0.472023	-0.74255	0.59563	-0.192134	1.03375	1.25979	0.639079	0.461422	0.554259	0.848459	0.306504	0.21392	0.636971	0.594929	0.831151	MFN1	0.867374	0.847055	0.806797	0.970071	0.810231	0.951617
Mitofusin-2	-0.160223	-0.31448	-0.19678	-0.205083	-0.154257	-0.036557	-0.0448595	0.1177	0.109397	-0.00830257	-1.4971	-0.396671	-0.435372	1.1423	1.02801	-0.0805783	0.141004	0.693392	0.665271	0.259071	0.309167	0.936117	0.793634	0.50354	0.787429	MFN2	0.40287	0.968272	0.845495	0.913005	0.810231	0.998594
MLKL	0.808271	0.540312	0.600833	0.767488	-0.267959	-0.207438	-0.0407824	0.0605216	0.227177	0.166655	-1.33578	-1.15613	-0.203301	0.3017	1.09652	0.830778	0.188007	0.253426	0.839771	0.764202	0.278398	0.410269	0.88618	0.455121	0.761415	MLKL	0.466944	0.69784	0.926512	0.96755	0.783638	0.967353
MMP14	-0.187129	-0.128283	0.0451786	0.0431102	0.058846	0.232307	0.230239	0.173461	0.171393	-0.00206841	0.292612	1.2915	1.14486	0.862536	0.825189	-0.0102852	0.771097	0.202801	0.25802	0.39274	0.413402	0.991837	0.79542	0.502567	0.787429	MMP14	0.91464	0.67284	0.628509	0.966206	0.831205	0.998594
MMP2	0.0193649	0.0476688	0.10966	0.164525	0.0283039	0.0902954	0.14516	0.0619915	0.116856	0.0548647	0.536228	1.9126	2.75011	1.17445	2.14358	1.03943	0.594311	0.0618585	0.00841088	0.246087	0.0372322	0.303882	3.13892	0.0339068	0.256092	MMP2	0.847251	0.524118	0.128006	0.899163	0.461157	0.967353
Mnk1	-0.272452	-0.162385	-0.201097	-0.0600985	0.110067	0.071355	0.212353	-0.0387122	0.102286	0.140998	1.50904	1.09376	2.91141	-0.530753	1.35784	1.93312	0.137931	0.279591	0.00547093	0.598071	0.180951	0.0592132	2.86467	0.0464519	0.288218	MKNK1	0.400106	0.719785	0.107625	0.966206	0.742572	0.937605
MRAP	0.00336019	0.0995861	0.0593996	0.0293906	0.0962259	0.0560394	0.0260304	-0.0401865	-0.0701955	-0.030009	1.8355	1.19512	0.496526	-0.766552	-1.29645	-0.572418	0.0727167	0.237993	0.62182	0.447153	0.201103	0.569747	1.28564	0.290178	0.649538	MRAP	0.30462	0.68793	0.823831	0.966206	0.749206	0.986571
MSH2	-0.522404	-0.701545	-0.636538	-0.601499	-0.17914	-0.114134	-0.0790949	0.0650068	0.100045	0.0350386	-1.51434	-1.0787	-0.668621	0.549528	0.818868	0.296195	0.136585	0.286187	0.506984	0.585225	0.416964	0.768376	0.843235	0.477077	0.778066	MSH2	0.400106	0.729872	0.801971	0.966206	0.831205	0.998594
MSH6	-0.571585	-0.828032	-0.766353	-0.709488	-0.256448	-0.194769	-0.137904	0.0616788	0.118544	0.0568649	-2.56228	-2.17572	-1.37786	0.61626	1.14681	0.568163	0.013638	0.0346002	0.174724	0.540674	0.257221	0.572609	2.63764	0.060376	0.327755	MSH6	0.185087	0.410877	0.557943	0.966206	0.761449	0.986571
MSI2	0.172786	0.0625376	0.167227	0.136277	-0.110248	-0.00555905	-0.036509	0.104689	0.0737393	-0.0309499	-1.80259	-0.10162	-0.596933	1.7117	1.16737	-0.506041	0.0778187	0.919487	0.553396	0.0934953	0.248904	0.615176	1.29047	0.288574	0.649538	MSI2	0.308032	0.993541	0.806797	0.803739	0.761449	0.986571
mTOR	-0.014178	-0.126065	-0.0626297	0.0565101	-0.111887	-0.0484517	0.0706881	0.0634352	0.182575	0.11914	-1.03574	-0.501459	0.654362	0.587222	1.63643	1.10288	0.305584	0.618372	0.516044	0.559844	0.108379	0.275653	0.977164	0.41147	0.724804	MTOR	0.601668	0.944819	0.801971	0.966206	0.664257	0.967353
mTOR_pS2448	-0.066518	-0.129934	-0.312803	-0.138671	-0.0634159	-0.246285	-0.072153	-0.182869	-0.00873705	0.174132	-0.561202	-2.43676	-0.63852	-1.6183	-0.0748637	1.54098	0.577306	0.0186312	0.526211	0.11224	0.940639	0.129977	2.13113	0.108766	0.459609	MTOR	0.838453	0.321471	0.806797	0.810603	0.987674	0.937605
MYH11	-0.299899	0.543294	0.155184	0.335929	0.843193	0.455083	0.635828	-0.38811	-0.207365	0.180745	3.19611	1.9286	2.4101	-1.47113	-0.761055	0.685111	0.0024813	0.0597878	0.0198843	0.147872	0.450398	0.496614	3.78663	0.0162782	0.219603	MYH11	0.0853346	0.524118	0.222236	0.824029	0.864399	0.978569
Myosin-IIa	0.224217	0.198685	0.299116	0.480482	-0.0255323	0.0748986	0.256265	0.100431	0.281797	0.181366	-0.192826	0.632419	1.93537	0.758478	2.06062	1.36972	0.84792	0.530155	0.0589286	0.451923	0.0448561	0.177235	1.76512	0.16662	0.502503	MYH9	0.96182	0.919877	0.373215	0.966206	0.501332	0.937605
Myosin-IIa_pS1943	-0.444656	-0.779426	-0.390139	-0.403705	-0.33477	0.0545169	0.0409507	0.389287	0.375721	-0.0135663	-2.22531	0.405163	0.27221	2.58769	2.41821	-0.0901787	0.0308598	0.687182	0.786644	0.0127892	0.0194953	0.928526	2.84169	0.0476983	0.288218	MYH9	0.244113	0.968272	0.894984	0.255784	0.33484	0.998594
Myt1	-0.0956328	-0.220156	-0.187143	-0.128252	-0.124523	-0.09151	-0.0326191	0.0330132	0.0919041	0.0588909	-1.44023	-1.18333	-0.377272	0.381829	1.0292	0.681129	0.156382	0.242586	0.707657	0.704296	0.308612	0.499107	0.909879	0.443379	0.755533	PKMYT1	0.41556	0.68793	0.867451	0.966206	0.810231	0.978569
N-Cadherin	0.0640842	0.152824	0.0805155	0.08766	0.0887397	0.0164314	0.0235758	-0.0723083	-0.0651639	0.00714445	2.353	0.487117	0.625132	-1.91731	-1.67301	0.189441	0.0228264	0.628423	0.534886	0.0612419	0.100921	0.850557	2.02208	0.123507	0.466036	CDH2	0.240584	0.944819	0.806797	0.671848	0.664257	0.998594
NAPSIN-A	0.282888	0.232711	0.240363	0.230385	-0.0501771	-0.042525	-0.0525027	0.00765212	-0.0023256	-0.00997772	-0.786609	-0.745337	-0.823066	0.11996	-0.0352999	-0.156417	0.43543	0.459752	0.414596	0.905023	0.971989	0.876369	0.324544	0.807585	0.9501	NAPSA	0.728914	0.847055	0.775514	0.975255	0.987674	0.998594
NDRG1_pT346	-0.288199	-0.320585	-0.997713	-0.874198	-0.0323863	-0.709515	-0.585999	-0.677128	-0.553613	0.123515	-0.145734	-3.56957	-2.63692	-3.04698	-2.41208	0.555802	0.88475	0.000832313	0.011281	0.00377269	0.0197888	0.580963	6.21292	0.00120213	0.0456809	NDRG1	0.975528	0.0527132	0.164876	0.155247	0.33484	0.986571
NDUFB4	0.127534	0.151467	0.050746	-0.0176725	0.0239332	-0.0767877	-0.145206	-0.100721	-0.169139	-0.0684185	0.312586	-1.12128	-1.8965	-1.31549	-2.13894	-0.893598	0.755967	0.267821	0.064003	0.194678	0.0376265	0.376056	1.99686	0.127192	0.466036	NDUFB4	0.9124	0.706751	0.379766	0.826028	0.461157	0.967353
NF-kB-p65_pS536	-0.0600019	-0.222185	-0.129635	-0.0768342	-0.162183	-0.0696327	-0.0168322	0.0925503	0.145351	0.0528004	-2.38437	-1.14455	-0.247462	1.36065	2.06905	0.776257	0.0211652	0.258147	0.80562	0.180067	0.044024	0.441458	2.26772	0.0927687	0.416352	RELA	0.240584	0.705713	0.900663	0.826028	0.501332	0.975313
Notch1	-0.469568	-0.568929	-0.560541	-0.581393	-0.0993614	-0.0909732	-0.111825	0.00838818	-0.0124634	-0.0208515	-1.21416	-1.24287	-1.36645	0.1025	-0.147461	-0.254797	0.230709	0.220036	0.178251	0.918793	0.883394	0.799983	0.859315	0.468753	0.774461	NOTCH1	0.521842	0.67284	0.559796	0.975255	0.987674	0.998594
Notch1-cleaved	0.269783	0.262477	0.211885	0.183385	-0.0073057	-0.0578977	-0.0863976	-0.050592	-0.0790919	-0.0285	-0.120234	-1.06532	-1.4219	-0.832621	-1.26033	-0.46904	0.904806	0.292131	0.16161	0.409238	0.213726	0.641193	0.962038	0.418461	0.72975	NOTCH1	0.975972	0.730379	0.542311	0.966206	0.755448	0.986571
Notch3	0.18652	0.0374553	0.137659	0.0676358	-0.149065	-0.0488605	-0.118884	0.100204	0.0301804	-0.0700237	-1.86158	-0.682211	-1.48467	1.25139	0.364936	-0.874482	0.0688762	0.498429	0.144258	0.21694	0.716784	0.386269	1.36922	0.263619	0.646292	NOTCH3	0.302749	0.889216	0.512318	0.84987	0.965929	0.967353
NRF2	0.0975772	0.193847	0.150576	0.0847077	0.0962703	0.0529989	-0.0128695	-0.0432714	-0.10914	-0.0658685	1.97986	1.21861	-0.26467	-0.889903	-2.17326	-1.35463	0.0535477	0.229029	0.792412	0.378017	0.0347958	0.181965	2.13043	0.108855	0.459609	NFE2L2	0.278742	0.67284	0.89707	0.966206	0.455944	0.937605
2022-10-04	0.333382	0.303344	0.356344	0.338433	-0.0300384	0.0229618	0.00505072	0.0530001	0.0350891	-0.017911	-0.346897	0.296473	0.0583282	0.612071	0.392358	-0.206845	0.730205	0.768166	0.953733	0.543419	0.696554	0.837018	0.128525	0.942704	0.985978	POU5F1	0.903837	0.982382	0.979373	0.966206	0.965929	0.998594
P-Cadherin	-0.239685	-0.392514	-0.222783	-0.226946	-0.15283	0.0169017	0.0127384	0.169731	0.165568	-0.00416328	-1.20943	0.149541	0.100807	1.34319	1.26863	-0.0329465	0.232501	0.881762	0.920129	0.185614	0.210773	0.973856	0.785104	0.508211	0.788996	CDH3	0.521942	0.991117	0.973371	0.826028	0.755448	0.998594
p21	0.674507	0.753707	0.784083	0.795782	0.0792002	0.109576	0.121275	0.0303759	0.0420746	0.0116987	0.603628	0.933714	0.924301	0.231512	0.310491	0.0891622	0.548972	0.355188	0.360016	0.817915	0.75755	0.929329	0.397736	0.755228	0.942824	CDKN1A	0.834438	0.780183	0.723378	0.968248	0.965929	0.998594
p27-Kip1	0.25071	-0.023281	0.125277	0.0536051	-0.273991	-0.125433	-0.197105	0.148558	0.0768861	-0.0716722	-3.16004	-1.61742	-2.27328	1.71337	0.858595	-0.826619	0.00274861	0.112431	0.0275864	0.0931847	0.394889	0.412599	3.60109	0.0200558	0.224153	CDKN1B	0.0853346	0.615378	0.243787	0.803739	0.831205	0.967353
p27_pT157	0.0600421	-0.0126235	0.047778	0.00199315	-0.0726656	-0.0122641	-0.058049	0.0604014	0.0146166	-0.0457848	-1.9395	-0.365977	-1.54937	1.61216	0.377741	-1.22203	0.0584102	0.716012	0.12795	0.113572	0.707311	0.227743	1.65398	0.189612	0.540908	CDKN1B	0.289851	0.968272	0.472049	0.810603	0.965929	0.957381
p27_pT198	0.115448	0.0861147	0.068373	0.00955134	-0.0293335	-0.0470751	-0.105897	-0.0177416	-0.0765633	-0.0588217	-0.478026	-0.857698	-1.72572	-0.289122	-1.20808	-0.958574	0.634831	0.39538	0.0909184	0.77375	0.233017	0.342642	1.05417	0.37747	0.713625	CDKN1B	0.867374	0.814186	0.411605	0.96755	0.761449	0.967353
p38-MAPK	-0.68201	-0.447609	-0.594735	-0.322929	0.234401	0.0872747	0.359081	-0.147126	0.12468	0.271806	2.22453	0.926023	3.40777	-1.39627	1.14567	2.57951	0.0309157	0.35913	0.00134566	0.169146	0.257688	0.0130571	4.32942	0.00890588	0.158921	MAPK14/11/12	0.244113	0.782671	0.0511352	0.824029	0.761449	0.937605
p38-MAPK-_pT180_Y182	0.137928	0.166915	0.124255	0.131042	0.028987	-0.0136725	-0.00688596	-0.0426595	-0.0358729	0.00678654	0.455618	-0.240271	-0.108234	-0.670523	-0.545947	0.106671	0.650747	0.811157	0.914268	0.505782	0.587665	0.915501	0.167998	0.917445	0.985978	MAPK11/13/12/14	0.867374	0.984945	0.973371	0.966206	0.93157	0.998594
p44-42-MAPK	0.0568611	-0.0539956	0.0453693	0.172916	-0.110857	-0.0114918	0.116055	0.0993649	0.226912	0.127547	-1.10322	-0.127862	1.15495	0.988854	2.18646	1.26931	0.275508	0.8988	0.253905	0.327761	0.0337573	0.210532	1.6033	0.201107	0.549788	MAPK1/MAPK3	0.559856	0.991117	0.628509	0.966206	0.455944	0.951617
p53	-0.0764627	-0.135618	-0.0724757	-0.0597834	-0.0591557	0.00398697	0.0166793	0.0631426	0.075835	0.0126924	-0.405996	0.0305931	0.114473	0.433359	0.503942	0.0871099	0.686574	0.975723	0.909347	0.666722	0.616639	0.930951	0.100853	0.959132	0.992089	TP53	0.882803	0.993541	0.973371	0.966206	0.93157	0.998594
p70-S6K_pT389	0.0487163	0.251364	0.0114858	-0.00456923	0.202648	-0.0372305	-0.0532856	-0.239879	-0.255934	-0.016055	2.26936	-0.466138	-0.596718	-2.68628	-2.77506	-0.179792	0.0278423	0.643254	0.553538	0.00993375	0.0078765	0.858083	3.32165	0.0275264	0.243256	RPS6KB1	0.244113	0.947429	0.806797	0.251655	0.231603	0.998594
p70-S6K1	-0.0948882	-0.0875201	-0.0501076	0.0332258	0.00736809	0.0447806	0.128114	0.0374125	0.120746	0.0833334	0.0746418	0.507191	1.29785	0.379004	1.18436	0.844202	0.940814	0.614375	0.200626	0.706379	0.24218	0.402802	0.685237	0.565518	0.816425	RPS6KB1	0.982169	0.944819	0.590412	0.966206	0.761449	0.967353
p90RSK_pT573	-0.148429	0.1261	-0.324946	0.135227	0.274529	-0.176517	0.283656	-0.451046	0.00912661	0.460173	1.82868	-1.31459	1.88947	-3.00448	0.0588632	3.06528	0.0737501	0.194979	0.06496	0.004243	0.953309	0.0035857	4.31952	0.0090035	0.158921	RPS6KA1	0.30462	0.67284	0.379766	0.155247	0.987674	0.454189
PAICS	-0.805535	-1.07102	-0.996062	-1.00132	-0.265482	-0.190526	-0.195783	0.0749553	0.0696985	-0.0052568	-2.86922	-2.30218	-2.11595	0.810088	0.729355	-0.0568134	0.00613026	0.0257674	0.039635	0.421942	0.469377	0.954933	3.28176	0.0288053	0.248773	PAICS	0.122566	0.365411	0.285656	0.966206	0.87433	0.998594
PAK1	0.445152	0.468777	0.373953	0.343605	0.0236251	-0.0711989	-0.101547	-0.0948239	-0.125172	-0.0303477	0.273454	-0.921381	-1.17537	-1.09756	-1.40282	-0.351266	0.785694	0.361522	0.245721	0.277946	0.167193	0.726947	0.939896	0.428885	0.744184	PAK1	0.923193	0.782671	0.625007	0.919711	0.73876	0.986571
PAK4	0.087133	0.134573	0.123751	0.0875495	0.0474401	0.0366181	0.000416443	-0.0108221	-0.0470237	-0.0362016	0.772557	0.666707	0.00678172	-0.176236	-0.741459	-0.58954	0.443623	0.508195	0.994617	0.86086	0.462077	0.558302	0.336654	0.798885	0.945399	PAK4	0.73197	0.898205	0.995753	0.971104	0.869983	0.978569
PAR	0.0748146	0.120014	0.0300557	0.0999919	0.0451993	-0.0447589	0.0251772	-0.0899582	-0.0200221	0.0699361	0.186805	-0.20682	0.104056	-0.371791	-0.0801221	0.289041	0.852611	0.837037	0.917565	0.711707	0.936478	0.773812	0.0517777	0.984256	0.992089	[PAR Modification]	0.964263	0.991108	0.973371	0.966206	0.987674	0.998594
PARG	0.146088	0.00168558	0.043842	-0.0416717	-0.144403	-0.102246	-0.18776	0.0421564	-0.0433572	-0.0855136	-1.68845	-1.33664	-2.19541	0.492919	-0.490862	-0.999879	0.0979012	0.187726	0.0330694	0.624348	0.625791	0.322451	1.80509	0.159044	0.495381	PARG	0.350966	0.67284	0.268571	0.966206	0.93157	0.967353
PARP	-0.782492	-0.895296	-0.817997	-0.825876	-0.112803	-0.0355048	-0.0433835	0.0772986	0.0694199	-0.00787871	-0.861515	-0.303168	-0.331334	0.590353	0.513346	-0.0601721	0.393296	0.76309	0.741854	0.557761	0.610096	0.952272	0.251214	0.860073	0.974388	PARP1	0.701655	0.982382	0.871814	0.966206	0.93157	0.998594
Patched	0.0400233	0.18833	0.132724	0.0803539	0.148307	0.0927002	0.0403306	-0.0556068	-0.107976	-0.0523697	2.48031	1.73333	0.674496	-0.929979	-1.74848	-0.87584	0.0167368	0.0895453	0.503276	0.357099	0.0868623	0.385538	2.42277	0.0774616	0.367943	PTCH1	0.212419	0.564877	0.801971	0.966206	0.647209	0.967353
PAX6	-0.113514	-0.334288	-0.246508	-0.35148	-0.220773	-0.132994	-0.237965	0.087779	-0.0171921	-0.104971	-1.46309	-0.985397	-1.57702	0.581721	-0.110316	-0.695655	0.15005	0.329437	0.121449	0.563514	0.912625	0.490045	1.05588	0.376746	0.713625	PAX6	0.413181	0.75045	0.470924	0.966206	0.987674	0.978569
PAX8	-0.0149443	-0.0793719	-0.106681	-0.108235	-0.0644275	-0.0917368	-0.0932909	-0.0273093	-0.0288634	-0.00155411	-0.529338	-0.842676	-0.766481	-0.224374	-0.229612	-0.0127686	0.599044	0.403646	0.447195	0.823432	0.819382	0.989866	0.300194	0.825079	0.958807	PAX8	0.847251	0.814186	0.775514	0.970071	0.978578	0.998594
Paxillin	0.265112	0.31128	0.332827	0.32255	0.0461679	0.0677147	0.0574381	0.0215468	0.0112702	-0.0102766	0.452872	0.742633	0.563425	0.211359	0.107042	-0.100806	0.652709	0.461372	0.575804	0.833515	0.915208	0.92013	0.207021	0.891037	0.985978	PXN	0.867374	0.847055	0.806797	0.970071	0.987674	0.998594
PD-1	0.226409	0.214718	0.221162	0.133796	-0.0116911	-0.00524703	-0.0926132	0.00644409	-0.080922	-0.0873661	-0.22582	-0.113312	-1.78887	0.124471	-1.51342	-1.68752	0.822314	0.910263	0.0800338	0.901469	0.136821	0.0980809	1.33977	0.272703	0.649538	PDCD1	0.949785	0.991117	0.411605	0.975255	0.678788	0.937605
PD-L1	-0.0824054	0.391317	0.265446	-0.00933789	0.473722	0.347852	0.0730675	-0.125871	-0.400655	-0.274784	1.85446	1.52245	0.286034	-0.49274	-1.51862	-1.07568	0.0699068	0.134548	0.7761	0.624474	0.135507	0.287519	1.63612	0.193588	0.540908	CD274	0.302749	0.620083	0.888307	0.966206	0.678788	0.967353
Pdcd4	0.046242	0.0563885	-0.0820532	-0.257334	0.0101464	-0.128295	-0.303576	-0.138442	-0.313722	-0.175281	0.102816	-1.45348	-3.07618	-1.40285	-3.07805	-1.77615	0.918544	0.152685	0.0034784	0.167184	0.00346031	0.0821342	4.29985	0.00920068	0.158921	PDCD4	0.975972	0.659321	0.082612	0.824029	0.231603	0.937605
PDGFR-b	0.0964173	0.944726	0.602117	0.551945	0.848309	0.5057	0.455528	-0.342609	-0.392781	-0.0501719	2.3422	1.56105	1.25772	-0.94595	-1.05004	-0.138525	0.0234253	0.125171	0.21466	0.348976	0.29903	0.890413	1.9386	0.136131	0.466036	PDGFR	0.240584	0.61605	0.590412	0.966206	0.810231	0.998594
PDHA1	0.0357737	0.0699381	0.0512674	0.0774852	0.0341644	0.0154937	0.0417115	-0.0186707	0.00754709	0.0262178	0.891707	0.452125	1.08869	-0.487314	0.190728	0.684296	0.377059	0.653243	0.281801	0.628284	0.849554	0.497124	0.468356	0.70575	0.902979	PDHA1	0.685024	0.95474	0.645086	0.966206	0.987674	0.978569
PDHK1	0.0601611	0.172612	0.173062	0.0651597	0.112451	0.112901	0.00499864	0.000449612	-0.107452	-0.107902	2.10518	2.36307	0.0935787	0.00841713	-1.94772	-2.02002	0.0406073	0.0222807	0.925839	0.99332	0.0573901	0.0490591	3.12705	0.0343703	0.256092	PDK1	0.270715	0.338667	0.973371	0.999325	0.573901	0.937605
PDK1	-0.600246	0.241057	0.0867644	-0.381825	0.841303	0.68701	0.218421	-0.154293	-0.622882	-0.468589	1.82041	1.66201	0.472618	-0.333858	-1.30499	-1.01393	0.07502	0.103117	0.638657	0.739961	0.198202	0.315768	1.59006	0.204221	0.550383	PDPK1	0.306533	0.601541	0.834524	0.96755	0.749206	0.967353
PDK1_pS241	-0.148668	-0.117266	-0.131104	-0.0829149	0.0314021	0.0175635	0.0657529	-0.0138386	0.0343508	0.0481893	0.362588	0.226737	0.759224	-0.159789	0.384041	0.556424	0.718526	0.821604	0.451482	0.873727	0.702667	0.580541	0.198265	0.897057	0.985978	PDPK1	0.898157	0.989408	0.775514	0.975255	0.965929	0.986571
PEA-15	-0.112917	-0.134536	-0.159314	-0.0549428	-0.0216193	-0.0463976	0.0579738	-0.0247783	0.0795931	0.104371	-0.406953	-0.976456	1.09127	-0.466416	1.45065	1.96464	0.685876	0.333801	0.280674	0.643056	0.153469	0.0553386	1.39841	0.254903	0.633093	PEA15	0.882803	0.755025	0.645086	0.966206	0.694265	0.937605
PEA-15_pS116	0.13181	0.0603186	0.307561	0.472312	-0.0714917	0.175751	0.340502	0.247242	0.411994	0.164751	-0.452727	1.24432	2.15625	1.56568	2.52614	1.0433	0.652813	0.219505	0.036174	0.124082	0.0149337	0.302107	2.69773	0.0563214	0.314737	PEA15	0.867374	0.67284	0.279924	0.810603	0.315266	0.967353
PERK	-0.0566656	-0.119631	-0.109245	-0.00279712	-0.0629655	-0.0525798	0.0538685	0.0103857	0.116834	0.106448	-0.911148	-0.850668	0.77951	0.150287	1.63697	1.54037	0.366833	0.399235	0.439558	0.881177	0.108266	0.130127	1.1963	0.32136	0.674249	EIF2AK3	0.673413	0.814186	0.775514	0.975255	0.664257	0.937605
PHGDH	-0.352751	-0.305963	-0.430691	-0.443939	0.0467885	-0.07794	-0.0911876	-0.124728	-0.137976	-0.0132476	0.575132	-1.07113	-1.12089	-1.53318	-1.64217	-0.162842	0.567925	0.289539	0.267987	0.131886	0.107181	0.871336	1.30791	0.282864	0.649538	PHGDH	0.838453	0.730379	0.637892	0.810603	0.664257	0.998594
PHLPP	-0.199105	-0.332289	-0.286282	-0.307963	-0.133184	-0.0871769	-0.108858	0.0460075	0.0243264	-0.0216811	-1.6905	-1.23714	-1.38173	0.583969	0.298968	-0.275196	0.0975061	0.222136	0.173541	0.562013	0.766272	0.784363	1.14371	0.341158	0.675699	PHLPP1	0.350966	0.67284	0.557943	0.966206	0.965929	0.998594
PI3K-p110-a	0.0302014	-0.0524007	-0.0489918	-0.00252091	-0.0826021	-0.0791931	-0.0327223	0.00340892	0.0498798	0.0464709	-1.54057	-1.65133	-0.610289	0.0635784	0.900745	0.866708	0.130077	0.105288	0.544589	0.949574	0.372282	0.390473	1.25037	0.302133	0.649538	PIK3CA	0.395434	0.601541	0.806797	0.981303	0.830751	0.967353
PKA-a	-0.220173	-0.156894	-0.221843	-0.180642	0.0632788	-0.00166988	0.0395311	-0.0649487	-0.0237477	0.041201	0.559048	-0.0164942	0.349244	-0.573801	-0.203142	0.363997	0.578763	0.986909	0.728454	0.568818	0.839895	0.71748	0.146973	0.931123	0.985978	PRKAR1A	0.838453	0.993541	0.871814	0.966206	0.987674	0.986571
PKC-a-b-II_pT638_T641	0.273729	0.453642	0.384359	0.332592	0.179913	0.11063	0.0588625	-0.0692829	-0.12105	-0.0517675	2.05208	1.41078	0.671382	-0.790236	-1.33685	-0.590457	0.0457136	0.164846	0.505239	0.43333	0.187659	0.557692	1.59296	0.203535	0.550383	PRKCA/PRKCB	0.277079	0.667173	0.801971	0.966206	0.742572	0.978569
PKC-b-II_pS660	-0.18777	-0.0944758	-0.132252	-0.081326	0.0932939	0.0555179	0.106444	-0.037776	0.0131498	0.0509258	0.839386	0.558466	0.957698	-0.339879	0.114555	0.458191	0.40547	0.579157	0.343079	0.735451	0.909282	0.648911	0.371415	0.773975	0.945399	PRKCA/B/D/E/H/Q	0.713327	0.935324	0.710015	0.96755	0.987674	0.986571
PKC-delta_pS664	0.0586095	0.0604746	0.0740116	0.0780787	0.00186512	0.0154021	0.0194692	0.0135369	0.0176041	0.00406715	0.0398272	0.367711	0.415739	0.289063	0.363975	0.0868486	0.968398	0.714728	0.679479	0.773795	0.717497	0.931158	0.0917369	0.964242	0.992089	PRKCD	0.99029	0.968272	0.852152	0.96755	0.965929	0.998594
PKCa	0.5332	0.841799	0.781262	0.552513	0.308599	0.248062	0.0193129	-0.0605374	-0.289287	-0.228749	1.46646	1.31793	0.0917746	-0.287673	-1.33103	-1.08701	0.149133	0.193869	0.927264	0.774853	0.189551	0.282533	1.19202	0.32293	0.674249	PRKCA	0.413181	0.67284	0.973371	0.96755	0.742572	0.967353
PKM2	0.500697	0.230344	0.414082	0.567984	-0.270353	-0.0866145	0.0672873	0.183738	0.33764	0.153902	-2.25371	-0.807261	0.56092	1.53168	2.72526	1.28296	0.0288824	0.423553	0.577497	0.132256	0.00897628	0.205751	2.84014	0.0477835	0.288218	PKM	0.244113	0.827278	0.806797	0.810603	0.231603	0.951617
PLC-gamma1	-0.891041	-0.883931	-0.94329	-0.841047	0.00711	-0.0522492	0.0499943	-0.0593592	0.0428843	0.102243	0.0429997	-0.35329	0.302354	-0.358992	0.251119	0.618346	0.965883	0.725439	0.763706	0.721197	0.802809	0.53931	0.130965	0.941198	0.985978	PLCG1	0.99029	0.968369	0.879419	0.966206	0.974656	0.978569
PLC-gamma2_pY759	-0.0107467	0.100573	0.029169	-0.0394111	0.111319	0.0399157	-0.0286643	-0.0714037	-0.139984	-0.0685801	2.19102	0.878366	-0.564181	-1.40539	-2.66772	-1.34982	0.0334049	0.384181	0.575294	0.166432	0.0104221	0.183493	2.73998	0.0536375	0.304213	PLCG2	0.244113	0.814186	0.806797	0.824029	0.232964	0.937605
PLK1	-0.312765	-0.487588	-0.521252	-0.245213	-0.174823	-0.208486	0.0675523	-0.0336633	0.242375	0.276039	-0.878648	-1.17152	0.339513	-0.169189	1.17948	1.38735	0.384029	0.247252	0.735725	0.866369	0.2441	0.17183	0.961642	0.418646	0.72975	PLK1	0.688354	0.692151	0.871814	0.97395	0.761449	0.937605
PMS2	-0.344679	-0.588142	-0.482241	-0.467449	-0.243463	-0.137562	-0.122769	0.105901	0.120694	0.0147928	-1.78226	-1.12588	-0.898724	0.775242	0.855476	0.10829	0.0811198	0.265892	0.373347	0.442051	0.396596	0.914224	1.10432	0.356718	0.688086	PMS2	0.308421	0.706751	0.738916	0.966206	0.831205	0.998594
PR	0.0575315	0.0798198	0.115735	0.0651448	0.0222883	0.058204	0.00761336	0.0359157	-0.014675	-0.0505906	0.454439	1.3268	0.155229	0.732287	-0.289708	-1.0315	0.65159	0.190938	0.8773	0.467603	0.773304	0.307548	0.666806	0.576619	0.816425	PGR	0.867374	0.67284	0.952888	0.966206	0.965929	0.967353
PRAS40_pT246	0.0938608	0.124715	-0.0636377	0.0837959	0.0308538	-0.157498	-0.0100649	-0.188352	-0.0409188	0.147434	0.518284	-2.95794	-0.169071	-3.16395	-0.665529	2.4766	0.606674	0.00482063	0.866461	0.00271835	0.508941	0.0168915	4.46558	0.00766918	0.157711	AKT1S1	0.847559	0.152653	0.947549	0.147568	0.912253	0.937605
PRC1_pT481	-0.12122	0.0403478	-0.0492221	-0.0194252	0.161567	0.0719974	0.101794	-0.0895699	-0.059773	0.0297969	3.42654	1.70716	2.15887	-1.89961	-1.22742	0.631936	0.00127341	0.0943422	0.0359591	0.0635842	0.225732	0.530468	4.04729	0.0121679	0.177838	PRC1	0.0853346	0.578227	0.279924	0.671848	0.755448	0.978569
PREX1	-0.372983	-0.387855	-0.334069	-0.26858	-0.0148725	0.0389141	0.104403	0.0537867	0.119276	0.065489	-0.100181	0.293064	0.703256	0.362305	0.777925	0.441132	0.920624	0.770754	0.48534	0.718736	0.440483	0.661125	0.248515	0.861986	0.974388	PREX1	0.975972	0.982382	0.798394	0.966206	0.85243	0.986571
PTEN	0.20145	0.330053	0.37905	0.485	0.128603	0.1776	0.28355	0.0489976	0.154947	0.10595	1.05741	1.63265	2.33144	0.402874	1.23357	0.871152	0.295688	0.109176	0.0240355	0.688854	0.223451	0.388067	1.9769	0.130187	0.466036	PTEN	0.58828	0.6101	0.240355	0.966206	0.755448	0.967353
PTPN12	-0.118268	-0.106595	-0.0741527	-0.114899	0.0116734	0.0441153	0.00336877	0.0324419	-0.00830463	-0.0407465	0.0936265	0.39559	0.0270192	0.2602	-0.0644922	-0.326807	0.925801	0.694184	0.978558	0.795838	0.94885	0.745254	0.0620461	0.979547	0.992089	PTPN12	0.975972	0.968272	0.986345	0.968248	0.987674	0.994854
Puma	0.0599576	0.0971294	0.0799311	0.0960252	0.0371718	0.0199735	0.0360676	-0.0171983	-0.00110421	0.0160941	0.82756	0.497158	0.802977	-0.382888	-0.0238026	0.358305	0.412071	0.621378	0.426	0.703516	0.98111	0.721708	0.302308	0.82356	0.958807	BBC3	0.718289	0.944819	0.775514	0.966206	0.987674	0.986571
PYGB	-0.14802	0.141614	0.056651	-0.03795	0.289634	0.204671	0.11007	-0.084963	-0.179564	-0.094601	2.23835	1.76844	0.850645	-0.656612	-1.34364	-0.731096	0.0299371	0.0834288	0.399248	0.514609	0.185467	0.468323	1.99923	0.126842	0.466036	PYGB	0.244113	0.558214	0.770122	0.966206	0.742572	0.978569
Pyk2_pY402	0.459128	0.472707	0.451763	0.402096	0.0135793	-0.00736513	-0.0570316	-0.0209445	-0.0706109	-0.0496665	0.227228	-0.137791	-0.954332	-0.350472	-1.14404	-0.831089	0.821224	0.89099	0.344762	0.727539	0.258357	0.410095	0.499582	0.684368	0.887672	PTK2B	0.949785	0.991117	0.710015	0.96666	0.761449	0.967353
Rab11	0.11548	0.0870361	0.110625	0.143337	-0.028444	-0.0048555	0.0278567	0.0235885	0.0563007	0.0327122	-0.643302	-0.122776	0.63002	0.533488	1.23289	0.739834	0.523132	0.902804	0.53171	0.596192	0.223703	0.463053	0.513152	0.675186	0.884434	RAB11A/B	0.801889	0.991117	0.806797	0.966206	0.755448	0.978569
Rab25	0.320474	0.0943704	0.1412	0.158593	-0.226104	-0.179274	-0.161881	0.0468299	0.0642224	0.0173925	-0.8487	-0.752347	-0.607635	0.17578	0.23341	0.0652843	0.400319	0.455566	0.546333	0.861216	0.816449	0.948222	0.302732	0.823256	0.958807	RAB25	0.70754	0.847055	0.806797	0.971104	0.978578	0.998594
Rad23A	-0.887914	-0.890604	-0.931314	-0.805512	-0.00268975	-0.0433996	0.0824021	-0.0407099	0.0850918	0.125802	-0.0253165	-0.456701	0.775585	-0.38317	0.77547	1.18407	0.979909	0.649974	0.44185	0.703309	0.441918	0.242294	0.479775	0.69789	0.898978	RAD23A	0.99029	0.953629	0.775514	0.966206	0.85243	0.967353
Rad50	0.224542	0.106321	0.274177	0.306408	-0.118222	0.0496347	0.081866	0.167856	0.200088	0.0322313	-1.39564	0.655114	0.966451	1.98159	2.28709	0.380499	0.169333	0.515564	0.338729	0.0533469	0.0267038	0.705276	2.04766	0.119879	0.466036	RAD50	0.437732	0.904463	0.710015	0.633494	0.405898	0.986571
Rad51	-0.200999	-0.132571	-0.223741	0.0277416	0.0684287	-0.022742	0.228741	-0.0911707	0.160312	0.251483	0.39534	-0.146898	1.32153	-0.52673	0.896778	1.45292	0.694367	0.883836	0.192675	0.60084	0.374374	0.152841	0.809023	0.495203	0.787429	RAD51	0.883312	0.991117	0.587615	0.966206	0.830751	0.937605
Raptor	-0.059006	-0.0953541	-0.123337	-0.0359676	-0.0363481	-0.0643306	0.0230384	-0.0279825	0.0593865	0.087369	-0.722978	-1.43059	0.458243	-0.556583	1.14371	1.7378	0.47325	0.159113	0.648874	0.580433	0.258492	0.0887455	1.27914	0.292346	0.649538	RPTOR	0.758797	0.66656	0.839953	0.966206	0.761449	0.937605
Rb_pS807_S811	0.089599	-0.112913	-0.0165711	0.11404	-0.202512	-0.10617	0.0244413	0.0963418	0.226953	0.130611	-0.79581	-0.466461	0.096047	0.378594	0.863536	0.513263	0.430114	0.643024	0.923889	0.706682	0.392196	0.610154	0.333568	0.801101	0.945399	RB1	0.724873	0.947429	0.973371	0.966206	0.831205	0.986571
RBM15	-0.0554777	-0.263793	-0.141715	-0.170924	-0.208315	-0.0862368	-0.115446	0.122079	0.092869	-0.0292095	-2.20526	-1.02067	-1.22214	1.29235	0.95191	-0.309217	0.032326	0.312595	0.227705	0.202509	0.345976	0.758513	1.63721	0.193342	0.540908	RBM15	0.244113	0.742473	0.613179	0.826028	0.829718	0.998594
Rictor	0.370316	0.12848	0.245291	0.241081	-0.241836	-0.125025	-0.129234	0.116811	0.112601	-0.00420939	-1.72357	-0.996232	-0.921058	0.832514	0.77703	-0.0300005	0.0913097	0.324201	0.361689	0.409298	0.441005	0.976193	1.01256	0.395516	0.719121	RICTOR	0.336871	0.748179	0.723378	0.966206	0.85243	0.998594
Rictor_pT1135	0.168678	0.197698	0.143295	0.124411	0.029021	-0.0253828	-0.0442667	-0.0544037	-0.0732876	-0.0188839	0.502933	-0.491804	-0.767141	-0.942815	-1.22974	-0.327258	0.617343	0.62513	0.446806	0.350561	0.224868	0.744915	0.589535	0.624887	0.841734	RICTOR	0.859305	0.944819	0.775514	0.966206	0.755448	0.994854
RIP	0.106797	0.0792607	0.130028	0.0542993	-0.0275362	0.0232311	-0.0524977	0.0507673	-0.0249614	-0.0757288	-0.300555	0.283494	-0.573007	0.55412	-0.2638	-0.826572	0.765069	0.778034	0.569351	0.582104	0.793079	0.412626	0.248489	0.862004	0.974388	RIPK1	0.9124	0.982382	0.806797	0.966206	0.965929	0.967353
RIP3	0.0976965	0.204552	0.177515	0.0793333	0.106855	0.0798186	-0.0183632	-0.0270368	-0.125219	-0.0981817	1.87283	1.56409	-0.321847	-0.473868	-2.12499	-1.72081	0.0672724	0.124456	0.748985	0.637772	0.0388343	0.0918139	2.32426	0.0868609	0.406256	RIPK3	0.302749	0.61605	0.871852	0.966206	0.461157	0.937605
RPA32	-0.144756	-0.291324	-0.164863	-0.151567	-0.146568	-0.0201068	-0.00681092	0.126461	0.139757	0.0132959	-1.55899	-0.239113	-0.0724455	1.34512	1.43934	0.141424	0.125658	0.81205	0.942553	0.184993	0.156632	0.888135	1.02361	0.390648	0.719121	RPA2	0.390511	0.984945	0.979373	0.826028	0.700237	0.998594
RPA32_pS4_S8	-0.151177	-0.26406	-0.155976	-0.0625088	-0.112883	-0.00479901	0.088668	0.108084	0.201551	0.093467	-1.66054	-0.078927	1.30432	1.58994	2.87072	1.37492	0.103415	0.937423	0.198427	0.118503	0.0061057	0.175628	2.76183	0.0523014	0.304213	RPA2	0.360529	0.993541	0.589081	0.810603	0.231603	0.937605
RRM1	0.0438247	0.0246349	-0.0439028	-0.0427404	-0.0191898	-0.0877275	-0.0865651	-0.0685377	-0.0673753	0.00116241	-0.446784	-2.28359	-2.01544	-1.59572	-1.51885	0.0270637	0.657068	0.026925	0.0495538	0.117204	0.135451	0.978523	2.53475	0.0680199	0.34784	RRM1	0.869986	0.365411	0.324663	0.810603	0.678788	0.998594
RRM2	-0.0291421	-0.104109	-0.14687	0.0238711	-0.0749671	-0.117728	0.0530133	-0.0427612	0.12798	0.170742	-0.566619	-0.994847	0.400687	-0.323199	0.93659	1.29051	0.573649	0.324867	0.690453	0.747967	0.353722	0.203141	0.704184	0.554276	0.813586	RRM2	0.838453	0.748179	0.857425	0.96755	0.829718	0.951617
RSK	0.0546513	0.0660342	0.0216569	0.1017	0.011383	-0.0329944	0.0470486	-0.0443773	0.0356656	0.0800429	0.173209	-0.561319	0.715916	-0.675268	0.525474	1.21798	0.863225	0.577227	0.477559	0.502789	0.601706	0.229268	0.499473	0.684442	0.887672	RPS6KA1/2/3	0.968073	0.935324	0.795932	0.966206	0.93157	0.957381
RSK1	-0.192223	-0.19054	-0.221176	-0.0153221	0.00168278	-0.0289536	0.176901	-0.0306364	0.175218	0.205854	0.0155182	-0.298519	1.63133	-0.282522	1.56451	1.89834	0.987684	0.766613	0.109454	0.778775	0.124357	0.0637555	1.41792	0.249234	0.625659	RPS6KA1	0.99029	0.982382	0.457059	0.96755	0.678788	0.937605
S100A4	-0.0173278	-0.331348	0.0186537	-0.316854	-0.31402	0.0359815	-0.299526	0.350002	0.014494	-0.335508	-0.994465	0.127399	-0.948564	1.10841	0.0444433	-1.06251	0.325051	0.899164	0.347659	0.273281	0.964738	0.293392	0.667187	0.576388	0.816425	S100A4	0.620701	0.991117	0.710015	0.919711	0.987674	0.967353
S6_pS235_S236	-0.418602	-0.182314	-1.42936	-0.907963	0.236288	-1.01075	-0.48936	-1.24704	-0.725649	0.521394	0.547149	-2.61676	-1.13316	-2.88765	-1.62695	1.20734	0.586846	0.0118777	0.262851	0.00583364	0.110384	0.233297	3.64578	0.0190705	0.219603	RPS6	0.841645	0.265502	0.636199	0.181673	0.665807	0.96362
S6_pS240_S244	-0.522198	-0.272348	-1.65582	-1.08466	0.24985	-1.13362	-0.56246	-1.38347	-0.81231	0.57116	0.556783	-2.82443	-1.25343	-3.08303	-1.75273	1.27282	0.580298	0.00691059	0.216204	0.00341261	0.0861211	0.209297	4.20619	0.0102027	0.160192	RPS6	0.838453	0.194992	0.590412	0.155247	0.647209	0.951617
SDHA	0.180219	0.0374139	0.157686	0.0285773	-0.142805	-0.0225336	-0.151642	0.120272	-0.00883658	-0.129108	-1.52075	-0.268286	-1.61485	1.28078	-0.0911134	-1.37489	0.134973	0.789644	0.112988	0.206507	0.927787	0.175638	1.33687	0.273612	0.649538	SDHA	0.400106	0.982382	0.459306	0.826028	0.987674	0.937605
SFRP1	-0.315394	-0.139009	-0.132692	-0.223605	0.176385	0.182702	0.0917891	0.00631652	-0.0845959	-0.0909124	1.61091	1.86556	0.838305	0.0576884	-0.748076	-0.830298	0.113845	0.0683055	0.406071	0.95424	0.458114	0.410537	1.44185	0.242444	0.624913	SFRP1	0.380303	0.524118	0.775514	0.981303	0.869983	0.967353
SGK1	-0.0817117	-0.110717	-0.0283087	-0.0807287	-0.0290054	0.053403	0.000982975	0.0824084	0.0299884	-0.05242	-0.157915	0.32506	0.00535162	0.448657	0.158082	-0.285391	0.875196	0.746567	0.995753	0.655725	0.875065	0.776589	0.0742575	0.973528	0.992089	SGK1	0.969604	0.97484	0.995753	0.966206	0.987674	0.998594
SGK3	-0.1479	0.194033	-0.199124	0.165547	0.341933	-0.0512246	0.313447	-0.393158	-0.0284862	0.364672	1.89232	-0.316947	1.73467	-2.1758	-0.152642	2.01816	0.0645712	0.752677	0.0893049	0.0345933	0.879329	0.0492599	2.4306	0.0767607	0.367943	SGK3	0.301388	0.976168	0.411605	0.504098	0.987674	0.937605
Shc_pY317	0.102537	0.0430161	0.0960994	0.0285466	-0.0595205	-0.00643719	-0.07399	0.0530833	-0.0144695	-0.0675528	-0.271557	-0.0328356	-0.337572	0.242187	-0.0639196	-0.308203	0.787143	0.973944	0.737177	0.809681	0.949303	0.759279	0.0542403	0.983159	0.992089	SHC1	0.923193	0.993541	0.871814	0.968248	0.987674	0.998594
SHP-2_pY542	0.137711	0.012352	0.067515	0.0101451	-0.125359	-0.0701955	-0.127565	0.055163	-0.00220689	-0.0573699	-2.47951	-1.5523	-2.52317	1.09109	-0.0422648	-1.13474	0.01677	0.127248	0.015045	0.280754	0.966465	0.262195	2.84488	0.0475233	0.288218	PTPN11	0.212419	0.61605	0.19057	0.919711	0.987674	0.967353
SHP2	0.462838	0.327147	0.491612	0.345129	-0.135691	0.0287732	-0.11771	0.164464	0.0179813	-0.146483	-1.35698	0.321711	-1.17716	1.64473	0.174112	-1.4649	0.181221	0.749088	0.245016	0.106649	0.862519	0.149555	1.28883	0.289119	0.649538	PTPN11	0.453052	0.97484	0.625007	0.810603	0.987674	0.937605
SLC1A5	-0.476481	-0.711107	-0.600698	-0.755816	-0.234626	-0.124217	-0.279335	0.110409	-0.0447091	-0.155118	-1.4319	-0.847564	-1.70475	0.673816	-0.264191	-0.946671	0.158741	0.400945	0.0947937	0.503704	0.792779	0.348612	1.14672	0.339993	0.675699	SLC1A5	0.418663	0.814186	0.418856	0.966206	0.965929	0.967353
Slfn11	-0.0283948	-0.0428143	-0.0469207	-0.0324824	-0.0144195	-0.0185259	-0.00408761	-0.00410643	0.0103319	0.0144383	-0.197077	-0.283088	-0.0558671	-0.0561243	0.136726	0.197335	0.84461	0.778343	0.955683	0.955479	0.891827	0.84441	0.0329443	0.991866	0.994483	SLFN11	0.96182	0.982382	0.979373	0.981303	0.987674	0.998594
Smad1	0.0235214	-0.0996998	-0.0193259	-0.0126773	-0.123221	-0.0428473	-0.0361987	0.0803739	0.0870225	0.0066486	-2.70203	-1.05047	-0.793775	1.76246	1.84766	0.145792	0.00953613	0.298834	0.431286	0.0844451	0.0709037	0.884704	2.52677	0.0686526	0.34784	SMAD1	0.157553	0.733408	0.775514	0.782662	0.586145	0.998594
Smad3	0.372808	0.341994	0.390458	0.42251	-0.0308148	0.0176494	0.0497014	0.0484642	0.0805162	0.032052	-0.591582	0.378826	0.954167	0.930415	1.49667	0.615335	0.556944	0.70651	0.344845	0.356876	0.141116	0.54128	0.794594	0.503017	0.787429	SMAD3	0.836517	0.968272	0.710015	0.966206	0.678788	0.978569
Smad4	-0.045383	-0.224036	-0.135182	-0.0651417	-0.178653	-0.0897989	-0.0197586	0.0888542	0.158894	0.0700403	-1.37049	-0.770181	-0.151574	0.681624	1.18021	0.537297	0.176995	0.445018	0.880167	0.498797	0.24381	0.593578	0.7705	0.51629	0.791964	SMAD4	0.451396	0.845483	0.952888	0.966206	0.761449	0.986571
SOD2	-0.213996	-0.0022333	-0.187783	-0.134587	0.211763	0.0262132	0.0794088	-0.18555	-0.132354	0.0531956	2.01518	0.278893	0.755669	-1.76573	-1.21951	0.50622	0.0495826	0.781541	0.45359	0.083889	0.22869	0.615051	1.51501	0.222779	0.583834	SOD2	0.277079	0.982382	0.775514	0.782662	0.75567	0.986571
Sox17	0.239572	0.238258	0.320698	0.197577	-0.00131367	0.0811265	-0.0419944	0.0824402	-0.0406807	-0.123121	-0.0185509	1.28084	-0.59302	1.16417	-0.556227	-1.73864	0.985277	0.206487	0.55599	0.250187	0.580675	0.0885968	1.13244	0.345544	0.675699	SOX17	0.99029	0.67284	0.806797	0.905107	0.93157	0.937605
Sox2	0.695537	0.691781	0.718475	0.63848	-0.00375543	0.022938	-0.0570573	0.0266934	-0.0533018	-0.0799952	-0.0329816	0.225228	-0.501099	0.234432	-0.453253	-0.70255	0.973828	0.822771	0.618623	0.81566	0.652437	0.485776	0.169921	0.916172	0.985978	SOX2	0.99029	0.989408	0.823831	0.968248	0.946282	0.978569
Src_pY416	0.47602	0.245232	0.278506	0.285309	-0.230788	-0.197514	-0.190711	0.0332741	0.0400766	0.00680253	-3.32745	-3.18384	-2.74963	0.479739	0.559468	0.0980774	0.00170128	0.00256938	0.00842144	0.633622	0.578479	0.922285	5.11278	0.00380615	0.10331	SRC	0.0853346	0.0998568	0.128006	0.966206	0.93157	0.998594
Src_pY527	0.6555	0.64786	0.6959	0.740984	-0.00763993	0.0404004	0.0854839	0.0480403	0.0931238	0.0450835	-0.0584099	0.345333	0.653554	0.367285	0.689356	0.344679	0.953668	0.731374	0.51656	0.715043	0.493964	0.731862	0.21096	0.888315	0.985978	SRC	0.990147	0.968369	0.801971	0.966206	0.893839	0.989707
Stat3	-0.853489	-0.766476	-0.796706	-0.571583	0.0870126	0.056783	0.281906	-0.0302296	0.194893	0.225123	0.547016	0.399109	1.77224	-0.190043	1.18631	1.41526	0.586936	0.691607	0.082789	0.850088	0.241416	0.163535	1.12386	0.348919	0.676476	STAT3	0.841645	0.968272	0.411605	0.970071	0.761449	0.937605
Stat3_pY705	0.350449	0.330266	0.33983	0.309108	-0.0201823	-0.0106188	-0.0413408	0.00956346	-0.0211585	-0.030722	-0.521827	-0.306964	-1.0689	0.24727	-0.529697	-0.794338	0.604223	0.760217	0.290536	0.805768	0.598797	0.430962	0.395606	0.756741	0.942824	STAT3	0.847251	0.982382	0.645438	0.968248	0.93157	0.974794
Stat5a	-0.23312	-0.163635	-0.140855	0.00171716	0.0694851	0.0922645	0.234837	0.0227794	0.165352	0.142572	0.832873	1.23645	2.81484	0.273042	1.91903	1.70892	0.409098	0.222389	0.00708921	0.786008	0.0610191	0.094013	2.74664	0.0532262	0.304213	STAT5A	0.716392	0.67284	0.12245	0.96755	0.586145	0.937605
Stathmin-1	0.320343	0.332781	0.318847	0.262084	0.0124375	-0.00149585	-0.0582592	-0.0139334	-0.0706967	-0.0567634	0.1727	-0.0232221	-0.808953	-0.193471	-0.950482	-0.788183	0.863623	0.981571	0.422588	0.847418	0.346694	0.434518	0.360509	0.781776	0.945399	STMN1	0.968073	0.993541	0.775514	0.970071	0.829718	0.975313
STING	-0.467993	-0.4759	-0.398783	-0.750896	-0.00790698	0.0692098	-0.282903	0.0771168	-0.274996	-0.352113	-0.0278934	0.272969	-0.997993	0.272044	-0.939295	-1.24214	0.977864	0.786064	0.323355	0.786771	0.352346	0.2203	0.570959	0.636893	0.842366	TMEM173	0.99029	0.982382	0.686453	0.96755	0.829718	0.951617
TAZ	0.0523173	0.041811	0.0959719	0.150034	-0.0105063	0.0436546	0.0977168	0.0541609	0.108223	0.0540622	-0.0943544	0.438325	0.877568	0.486405	0.94106	0.485518	0.925226	0.663144	0.384609	0.628924	0.35145	0.629548	0.383149	0.765602	0.944202	WWTR1	0.975972	0.958154	0.749656	0.966206	0.829718	0.986571
TFAM	0.166282	-0.0236004	0.0807789	-0.0793932	-0.189882	-0.0855028	-0.245675	0.104379	-0.0557928	-0.160172	-2.23537	-1.12538	-2.89219	1.2288	-0.635959	-1.88561	0.0301458	0.266098	0.00576273	0.22522	0.527865	0.0654901	3.21049	0.031244	0.252726	TFAM	0.244113	0.706751	0.107625	0.855835	0.925423	0.937605
TFRC	-0.173008	-0.79678	-0.403808	-0.661745	-0.623772	-0.2308	-0.488737	0.392972	0.135035	-0.257937	-2.45587	-1.01595	-1.92422	1.54718	0.51477	-1.01553	0.0177772	0.314818	0.060348	0.128477	0.609109	0.315013	2.31529	0.0877721	0.406256	TFRC	0.217914	0.742473	0.375938	0.810603	0.93157	0.967353
TIGAR	0.413352	0.48587	0.501307	0.531511	0.0725175	0.0879549	0.118159	0.0154374	0.0456412	0.0302038	1.09701	1.48759	1.78746	0.23353	0.668517	0.456911	0.278183	0.143487	0.0802648	0.816356	0.50705	0.649824	1.26391	0.297488	0.649538	TIGAR	0.562284	0.634014	0.411605	0.968248	0.912253	0.986571
TRIM25	-0.534992	-0.828446	-0.753672	-0.585866	-0.293454	-0.218681	-0.0508745	0.0747737	0.24258	0.167806	-1.98241	-1.65165	-0.34368	0.50513	1.5867	1.13361	0.0532519	0.105222	0.732609	0.615811	0.119237	0.262667	1.8611	0.148998	0.488096	TRIM25	0.278742	0.601541	0.871814	0.966206	0.678788	0.967353
TRIP13	-0.109289	-0.382878	-0.300933	-0.323467	-0.273589	-0.191645	-0.214178	0.081944	0.0594104	-0.0225336	-2.05165	-1.60678	-1.60613	0.6145	0.431373	-0.16898	0.045757	0.114752	0.114895	0.541827	0.668155	0.866532	1.6931	0.181182	0.533715	TRIP13	0.277079	0.615378	0.459306	0.966206	0.958109	0.998594
TSC1	-0.00896071	-0.0717163	-0.0262297	-0.00443619	-0.0627555	-0.017269	0.00452452	0.0454866	0.0672801	0.0217935	-0.70624	-0.217281	0.0509181	0.511898	0.733115	0.24526	0.4835	0.828923	0.959605	0.611102	0.467102	0.807315	0.228093	0.876378	0.980189	TSC1	0.768744	0.990537	0.979373	0.966206	0.87433	0.998594
TTF1	0.102264	0.0399244	0.108275	0.127328	-0.0623396	0.00601059	0.0250636	0.0683502	0.0874032	0.019053	-1.10695	0.119326	0.445049	1.21368	1.50272	0.33832	0.273906	0.905522	0.658312	0.230888	0.139552	0.736618	0.849779	0.473675	0.775846	NKX2-1	0.559593	0.991117	0.845495	0.868689	0.678788	0.992605
Tuberin	-0.249863	-0.422562	-0.345578	-0.323645	-0.1727	-0.0957152	-0.0737825	0.0769845	0.0989172	0.0219327	-1.58904	-0.984645	-0.678887	0.708349	0.881255	0.201807	0.118706	0.329803	0.500515	0.482201	0.382631	0.840932	0.882736	0.456849	0.761415	TSC2	0.385541	0.75045	0.801971	0.966206	0.831205	0.998594
Tuberin_pT1462	-0.0478104	-0.0189631	0.0925689	0.243102	0.0288473	0.140379	0.290912	0.111532	0.262065	0.150533	0.416547	2.2663	4.20069	1.61049	3.66398	2.17365	0.678892	0.0280429	0.000116707	0.113937	0.000625855	0.0347644	7.23525	0.000429798	0.0308887	TSC2	0.882803	0.367459	0.0221744	0.810603	0.118912	0.937605
TUFM	-0.0625782	-0.254584	-0.104252	-0.132492	-0.192006	-0.0416741	-0.069914	0.150332	0.122092	-0.0282399	-2.75954	-0.669644	-1.00482	2.1606	1.69901	-0.40587	0.00820505	0.506337	0.320092	0.0358175	0.0958796	0.686667	2.67728	0.0576688	0.317596	TUFM	0.148472	0.898205	0.683892	0.504098	0.664257	0.986571
Tyro3	-0.0501545	0.037418	-0.00865674	0.036007	0.0875725	0.0414978	0.0861615	-0.0460748	-0.00141107	0.0446637	1.78445	0.9454	1.75569	-0.938856	-0.02784	0.910103	0.0807586	0.349254	0.0856076	0.352569	0.977907	0.367378	1.43265	0.245032	0.624913	TYRO3	0.308421	0.780183	0.411605	0.966206	0.987674	0.967353
UBAC1	-0.460475	-0.50684	-0.457097	-0.393854	-0.0463648	0.00337815	0.0666217	0.049743	0.112987	0.0632436	-0.778119	0.0633857	1.11808	0.834813	1.83599	1.06139	0.44037	0.949726	0.269173	0.408015	0.0726425	0.293898	1.13749	0.343569	0.675699	UBAC1	0.73197	0.993541	0.637892	0.966206	0.586145	0.967353
ULK1_pS757	-0.0501643	-0.0218181	-0.279065	-0.246406	0.0283462	-0.2289	-0.196241	-0.257247	-0.224588	0.032659	0.367075	-3.31407	-2.54127	-3.33127	-2.81599	0.422925	0.715199	0.0017686	0.0143782	0.00168254	0.00706751	0.674265	6.40179	0.000991076	0.0418454	ULK1	0.896949	0.0840085	0.188404	0.147568	0.231603	0.986571
UVRAG	-0.131176	-0.181561	-0.18152	-0.174055	-0.0503855	-0.0503444	-0.0428796	4.1062e-05	0.00750593	0.00746487	-1.04297	-1.16513	-0.887599	0.000849975	0.150438	0.154521	0.302258	0.249804	0.379243	0.999325	0.881058	0.877856	0.583384	0.628846	0.841734	UVRAG	0.598219	0.692887	0.746696	0.999325	0.987674	0.998594
VASP	0.70059	0.555414	0.66838	0.581466	-0.145176	-0.0322106	-0.119124	0.112966	0.026052	-0.0869136	-1.30144	-0.322836	-1.06789	1.01268	0.226128	-0.779141	0.199405	0.748241	0.290982	0.316358	0.822075	0.439774	0.728162	0.540295	0.805679	VASP	0.476145	0.97484	0.645438	0.966206	0.978578	0.975313
VAV1	-0.385585	0.63522	0.211579	0.729381	1.02081	0.597164	1.11497	-0.423641	0.0941605	0.517802	3.12958	2.04687	3.41825	-1.2988	0.27951	1.58747	0.00299521	0.0462426	0.00130485	0.200303	0.781071	0.119061	4.89925	0.00478705	0.11494	VAV1	0.0853346	0.474924	0.0511352	0.826028	0.965929	0.937605
VEGFR-2	0.0829816	0.00855079	0.104943	0.190458	-0.0744309	0.021961	0.107477	0.0963919	0.181908	0.0855156	-0.401333	0.132391	0.579517	0.519747	0.949703	0.461102	0.689981	0.895236	0.564988	0.605661	0.347085	0.646836	0.307046	0.820157	0.958807	KDR	0.882803	0.991117	0.806797	0.966206	0.829718	0.986571
VEGFR-2_pY1175	0.353974	0.324038	0.323952	0.238459	-0.0299369	-0.0300229	-0.115515	-8.59975e-05	-0.0855783	-0.0854923	-0.579466	-0.649724	-2.23594	-0.00166459	-1.60388	-1.65481	0.565021	0.51901	0.0301057	0.998679	0.115391	0.104577	1.77819	0.164105	0.498878	KDR	0.838453	0.904696	0.254226	0.999325	0.678788	0.937605
VHL	-0.177674	-0.317793	-0.245233	-0.363395	-0.140119	-0.0675586	-0.185721	0.0725607	-0.0456013	-0.118162	-1.85106	-0.997832	-2.45348	0.958568	-0.58329	-1.56099	0.070404	0.323433	0.0178824	0.342645	0.562466	0.125186	2.26437	0.0931313	0.416352	VHL	0.302749	0.748179	0.210554	0.966206	0.93157	0.937605
Wee1	-0.192635	-0.424787	-0.210816	-0.28763	-0.232152	-0.0181805	-0.0949942	0.213971	0.137158	-0.0768137	-1.82882	-0.160126	-0.748335	1.6856	1.04618	-0.605115	0.0737281	0.873463	0.457959	0.0984525	0.300791	0.547992	1.29901	0.285766	0.649538	WEE1	0.30462	0.991117	0.775514	0.810603	0.810231	0.978569
Wee1_pS642	-0.163549	-0.177257	-0.16128	-0.144323	-0.0137084	0.00226844	0.0192257	0.0159769	0.0329341	0.0169573	-0.18249	0.0337624	0.255937	0.212688	0.424505	0.225739	0.855977	0.973209	0.799108	0.832483	0.67312	0.822376	0.0607405	0.980165	0.992089	WEE1	0.965197	0.993541	0.900663	0.970071	0.9616	0.998594
WIPI1	-0.0136791	-0.158798	-0.0095872	0.127225	-0.145118	0.00409188	0.140904	0.14921	0.286023	0.136812	-1.50275	0.0473742	1.45911	1.54512	2.8678	1.41673	0.139544	0.962414	0.151138	0.128974	0.00615364	0.163106	2.74334	0.0534299	0.304213	WIPI1	0.401718	0.993541	0.526902	0.810603	0.231603	0.937605
WIPI2	-0.138624	-0.241582	-0.200435	-0.234139	-0.102958	-0.0618108	-0.0955144	0.0411474	0.00744377	-0.0337036	-1.88891	-1.26786	-1.75235	0.754907	0.13223	-0.618341	0.0650364	0.211048	0.0861877	0.454043	0.895363	0.539314	1.52389	0.220501	0.581879	WIPI2	0.301388	0.67284	0.411605	0.966206	0.987674	0.978569
XBP-1	-0.0590735	0.31061	0.344859	0.491653	0.369683	0.403933	0.550727	0.0342495	0.181044	0.146794	2.01525	2.46185	3.00217	0.186703	0.955582	0.800218	0.049575	0.0175174	0.00427016	0.852691	0.344137	0.427581	3.56319	0.0209326	0.227268	XBP1	0.277079	0.321471	0.0954506	0.970127	0.829718	0.974794
XIAP	0.135897	0.0500699	0.0865194	0.0926236	-0.0858271	-0.0493776	-0.0432735	0.0364495	0.0425537	0.00610418	-1.45432	-0.935452	-0.73326	0.617629	0.698167	0.103434	0.152453	0.354301	0.467015	0.539779	0.488487	0.918055	0.73931	0.53389	0.805072	XIAP	0.413719	0.780183	0.785246	0.966206	0.889955	0.998594
XPF	-0.062106	-0.0448463	-0.0385534	-0.0284709	0.0172597	0.0235526	0.0336351	0.0062929	0.0163754	0.0100825	0.348219	0.531267	0.678597	0.126961	0.319887	0.203417	0.729219	0.597717	0.500697	0.899509	0.750461	0.83968	0.175738	0.912301	0.985978	ERCC4	0.903837	0.938564	0.801971	0.975255	0.965929	0.998594
XRCC1	0.280854	0.231849	0.287164	0.297545	-0.0490056	0.00630952	0.0166909	0.0553151	0.0656966	0.0103814	-1.00338	0.144434	0.341742	1.13256	1.30241	0.212557	0.320779	0.885771	0.734057	0.2631	0.199077	0.832585	0.670093	0.574628	0.816425	XRCC1	0.620014	0.991117	0.871814	0.913005	0.749206	0.998594
YAP	0.154532	-0.121012	-0.0628975	-0.104661	-0.275543	-0.217429	-0.259193	0.0581141	0.0163506	-0.0417634	-2.59861	-2.29258	-2.44441	0.548066	0.149304	-0.393865	0.0124396	0.0263595	0.018285	0.586221	0.881948	0.695449	3.15861	0.0331518	0.256092	YAP1	0.175076	0.365411	0.210554	0.966206	0.987674	0.986571
YAP_pS127	0.290545	-0.110985	0.0335958	-0.0827313	-0.40153	-0.256949	-0.373276	0.144581	0.0282536	-0.116327	-2.16817	-1.55124	-2.01561	0.780704	0.147719	-0.628141	0.0352029	0.127503	0.0495354	0.438862	0.883192	0.53293	2.03116	0.122207	0.466036	YAP1	0.250739	0.61605	0.324663	0.966206	0.987674	0.978569
YB1_pS102	0.183399	0.247139	0.25722	0.217476	0.0637401	0.0738218	0.0340774	0.0100817	-0.0296628	-0.0397445	0.649471	0.840982	0.347227	0.102726	-0.292647	-0.404971	0.519172	0.404585	0.72996	0.918614	0.771071	0.687323	0.273638	0.844105	0.972	YBX1	0.801889	0.814186	0.871814	0.975255	0.965929	0.986571
YES1	0.213943	0.0776467	0.102849	0.0382694	-0.136296	-0.111094	-0.175673	0.0252023	-0.0393773	-0.0645796	-3.02206	-2.75401	-3.89517	0.558805	-0.84538	-1.43191	0.00404216	0.00832531	0.000307137	0.578928	0.40215	0.158738	5.86608	0.00171989	0.0543087	YES1	0.0853346	0.210908	0.0297965	0.966206	0.831205	0.937605
ZAP-70	-0.26171	0.206335	0.076946	0.417206	0.468045	0.338656	0.678916	-0.129389	0.210872	0.34026	2.1349	1.72705	3.09676	-0.590184	0.931311	1.55204	0.0379728	0.0906777	0.00328414	0.557874	0.356417	0.127312	3.40733	0.0249725	0.234352	ZAP70	0.257673	0.564877	0.082612	0.966206	0.830751	0.937605
ZEB1	-0.0370507	0.111327	0.0808663	-0.00296114	0.148377	0.117917	0.0340895	-0.0304603	-0.114288	-0.0838275	2.71581	2.41303	0.623954	-0.557527	-2.02543	-1.53433	0.00920031	0.0197429	0.535653	0.579793	0.0484802	0.131605	3.52646	0.0218197	0.230319	ZEB1	0.157553	0.321471	0.806797	0.966206	0.51393	0.937605
